# Supplementary material for: Tris(2,2′-bipyridine)­copper(II) penta­cyanido­nitro­soferrate(II) methanol disolvate monohydrate
Source: Acta Crystallogr Sect E Struct Rep Online. 2013 Mar 16;69(Pt 4):m212–3. doi: 10.1107/S1600536813006867 (PMC3629489; doi:10.1107/S1600536813006867)
Supplement: Supplementary file 1 [file e-69-0m212-sup1.cif]

##############################################################################
#                                                                            #
# This CIF contains the data in a paper accepted for publication in          #
# Acta Crystallographica Section E. It conforms to the requirements of       #
# Notes for Authors for Acta Crystallographica Section E, and has been       #
# peer reviewed under the auspices of the IUCr Commission on Journals.       #
#                                                                            #
# Full details of the Crystallographic Information File format               #
# are given in the paper "The Crystallographic Information File (CIF):       #
# a New Standard Archive File for Crystallography" by S. R. Hall, F. H.      #
# Allen and I. D. Brown [Acta Cryst. (1991), A47, 655-685].                  #
#                                                                            #
# The current version of the core CIF dictionary is obtainable from          #
# ftp://ftp.iucr.org/pub/cif_core.dic.                                       #
#                                                                            #
# Software is freely available for graphical display of the structure(s)     #
# in this CIF. For information consult the CIF software page                 #
# http://www.iucr.org/resources/cif/software.                                #
#                                                                            #
# This file may be used for bona fide research purposes within the           #
# scientific community so long as proper attribution is given to the journal # 
# article from which it was obtained.                                        #
#                                                                            #
##############################################################################
data_I
_audit_creation_method     SHELXL-97
_chemical_name_systematic
;
Tris(2,2'-bipyridine)copper(II)
pentacyanidonitrosoferrate(II) methanol disolvate monohydrate
;
_chemical_name_common     ?
_chemical_formula_moiety     'C30 H24 Cu N6 2+, C5 Fe N6 O 2-, 2(C H4 O), H2 O'
_chemical_formula_sum     'C37 H34 Cu Fe N12 O4'
_chemical_formula_iupac     '[Cu (C10 H8 N2)3] [Fe (C N)5 (NO)], 2C H4 O, H2 O'
_chemical_formula_weight     830.15
_chemical_melting_point     ?
_symmetry_cell_setting     monoclinic
_symmetry_space_group_name_H-M     'P 21/c'
_symmetry_space_group_name_Hall     '-P 2ybc'
loop_
    _symmetry_equiv_pos_as_xyz
    'x, y, z'
    '-x, y+1/2, -z+1/2'
    '-x, -y, -z'
    'x, -y-1/2, z-1/2'
_cell_length_a     11.1308(8)
_cell_length_b     14.7928(9)
_cell_length_c     23.1448(17)
_cell_angle_alpha     90.00
_cell_angle_beta     90.916(8)
_cell_angle_gamma     90.00
_cell_volume     3810.4(5)
_cell_formula_units_Z     4
_cell_measurement_reflns_used     5205
_cell_measurement_theta_min     2.6354
_cell_measurement_theta_max     32.1980
_cell_measurement_temperature     293(2)
_cell_special_details     ?
_exptl_crystal_description     'block'
_exptl_crystal_colour     'dark red'
_exptl_crystal_size_max     .30
_exptl_crystal_size_mid     .20
_exptl_crystal_size_min     .10
_exptl_crystal_density_diffrn     1.447
_exptl_crystal_density_method     'not measured'
_exptl_crystal_F_000     1708
_exptl_absorpt_coefficient_mu     0.995
_exptl_absorpt_correction_type     numerical
_exptl_absorpt_process_details     '(CrysAlis PRO; Oxford Diffraction, 2010)'
_exptl_absorpt_correction_T_min     0.74
_exptl_absorpt_correction_T_max     0.91
_exptl_special_details     ?
_diffrn_ambient_temperature     293(2)
_diffrn_radiation_type     MoK\a
_diffrn_radiation_wavelength     0.71073
_diffrn_radiation_source     'fine-focus sealed tube'
_diffrn_radiation_monochromator     graphite
_diffrn_measurement_device_type     'Oxford Diffraction Xcalibur Sapphire3'
_diffrn_measurement_method     '\w scans'
_diffrn_detector_area_resol_mean     ?
_diffrn_reflns_number     22593
_diffrn_reflns_av_R_equivalents     0.0530
_diffrn_reflns_av_sigmaI/netI     0.0972
_diffrn_reflns_theta_min     2.75
_diffrn_reflns_theta_max     26.37
_diffrn_reflns_theta_full     25.24
_diffrn_measured_fraction_theta_max     0.947
_diffrn_measured_fraction_theta_full     0.950
_diffrn_reflns_limit_h_min     -13
_diffrn_reflns_limit_h_max     11
_diffrn_reflns_limit_k_min     -18
_diffrn_reflns_limit_k_max     18
_diffrn_reflns_limit_l_min     -28
_diffrn_reflns_limit_l_max     24
_diffrn_standards_number     0
_diffrn_standards_interval_count     0
_diffrn_standards_interval_time     0
_diffrn_standards_decay_%     0
_refine_special_details
;
Refinement of <i>F</i>^2^ against ALL reflections. The weighted <i>R</i>-factor
<i>wR</i> and goodness of fit <i>S</i> are based on <i>F</i>^2^, conventional
<i>R</i>-factors <i>R</i> are based on <i>F</i>, with <i>F</i> set to zero for
negative <i>F</i>^2^. The threshold expression of <i>F</i>^2^ >
\s(<i>F</i>^2^) is used only for calculating <i>R</i>-factors(gt) <i>etc</i>.
and is not relevant to the choice of reflections for refinement.
<i>R</i>-factors based on <i>F</i>^2^ are statistically about twice as large
as those based on <i>F</i>, and <i>R</i>- factors based on ALL data will be
even larger.
;
_reflns_number_total     7368
_reflns_number_gt     3799
_reflns_threshold_expression     I>2\s(I)
_refine_ls_structure_factor_coef     Fsqd
_refine_ls_matrix_type     full
_refine_ls_R_factor_all     0.1008
_refine_ls_R_factor_gt     0.0508
_refine_ls_wR_factor_gt     0.1038
_refine_ls_wR_factor_ref     0.1099
_refine_ls_goodness_of_fit_ref     1.005
_refine_ls_restrained_S_all     1.005
_refine_ls_number_reflns     7368
_refine_ls_number_parameters     496
_refine_ls_number_restraints     0
_refine_ls_hydrogen_treatment     constr
_refine_ls_weighting_scheme     calc
_refine_ls_weighting_details
                 'calc w=1/[\s^2^(Fo^2^)+(0.0420P)^2^] where P=(Fo^2^+2Fc^2^)/3'
_atom_sites_solution_hydrogens     geom
_atom_sites_solution_primary     direct
_atom_sites_solution_secondary     difmap
_refine_ls_shift/su_max     0.001
_refine_ls_shift/su_mean     0.000
_refine_diff_density_max     0.593
_refine_diff_density_min     -0.631
_refine_ls_extinction_method     none
_refine_ls_extinction_coef     ?
loop_
    _atom_type_symbol
    _atom_type_description
    _atom_type_scat_dispersion_real
    _atom_type_scat_dispersion_imag
    _atom_type_scat_source
    'C' 'C' 0.0033 0.0016
                         'International Tables Vol C Tables 4.2.6.8 and 6.1.1.4'
    'H' 'H' 0.0000 0.0000
                         'International Tables Vol C Tables 4.2.6.8 and 6.1.1.4'
    'N' 'N' 0.0061 0.0033
                         'International Tables Vol C Tables 4.2.6.8 and 6.1.1.4'
    'O' 'O' 0.0106 0.0060
                         'International Tables Vol C Tables 4.2.6.8 and 6.1.1.4'
    'Fe' 'Fe' 0.3463 0.8444
                         'International Tables Vol C Tables 4.2.6.8 and 6.1.1.4'
    'Cu' 'Cu' 0.3201 1.2651
                         'International Tables Vol C Tables 4.2.6.8 and 6.1.1.4'
_computing_data_collection     'CrysAlis PRO (Oxford Diffraction, 2010)'
_computing_cell_refinement     'CrysAlis PRO (Oxford Diffraction, 2010)'
_computing_data_reduction     'CrysAlis PRO (Oxford Diffraction, 2010)'
_computing_structure_solution     'SHELXTL (Sheldrick, 2008)'
_computing_structure_refinement     'SHELXTL (Sheldrick, 2008)'
_computing_molecular_graphics     'SHELXTL (Sheldrick, 2008)'
_computing_publication_material     'publCIF (Westrip, 2010)'
loop_
    _atom_site_type_symbol
    _atom_site_label
    _atom_site_fract_x
    _atom_site_fract_y
    _atom_site_fract_z
    _atom_site_U_iso_or_equiv
    _atom_site_adp_type
    _atom_site_calc_flag
    _atom_site_refinement_flags
    _atom_site_occupancy
    _atom_site_symmetry_multiplicity
    _atom_site_disorder_assembly
    _atom_site_disorder_group
    Fe Fe1 0.54777(5) 0.85655(4) 0.08468(3) 0.03893(16) Uani d . 1 1 . .
    Cu Cu1 0.91414(4) 0.80913(3) 0.32784(2) 0.04640(16) Uani d . 1 1 . .
    N N1 1.0220(3) 0.7802(2) 0.26108(16) 0.0497(9) Uani d . 1 1 . .
    N N2 1.0506(3) 0.8936(2) 0.34517(16) 0.0495(9) Uani d . 1 1 . .
    N N3 0.7880(3) 0.7182(2) 0.30682(14) 0.0382(8) Uani d . 1 1 . .
    N N4 0.9782(3) 0.7012(2) 0.37086(13) 0.0378(8) Uani d . 1 1 . .
    N N5 0.8102(3) 0.8510(2) 0.39425(14) 0.0416(8) Uani d . 1 1 . .
    N N6 0.8275(3) 0.9133(2) 0.29055(14) 0.0372(8) Uani d . 1 1 . .
    N N7 0.2746(3) 0.8839(2) 0.06854(17) 0.0620(11) Uani d . 1 1 . .
    N N8 0.5926(3) 1.0615(2) 0.09581(18) 0.0622(11) Uani d . 1 1 . .
    N N9 0.8113(4) 0.8198(3) 0.11772(19) 0.0731(12) Uani d . 1 1 . .
    N N10 0.5011(3) 0.6536(3) 0.10134(18) 0.0637(11) Uani d . 1 1 . .
    N N11 0.4997(3) 0.8746(2) 0.21488(17) 0.0534(10) Uani d . 1 1 . .
    N N12 0.5814(3) 0.8554(2) 0.01612(17) 0.0492(9) Uani d . 1 1 . .
    C C1 1.0021(4) 0.7186(3) 0.2195(2) 0.0605(12) Uani d . 1 1 . .
    H H1A 0.9292 0.6879 0.2192 0.073 Uiso calc R 1 1 . .
    C C2 1.0812(5) 0.6988(3) 0.1786(2) 0.0694(14) Uani d . 1 1 . .
    H H2A 1.0634 0.6554 0.1507 0.083 Uiso calc R 1 1 . .
    C C3 1.1885(5) 0.7432(4) 0.1783(2) 0.0765(16) Uani d . 1 1 . .
    H H3A 1.2449 0.7309 0.1501 0.092 Uiso calc R 1 1 . .
    C C4 1.2113(4) 0.8055(4) 0.2197(2) 0.0739(15) Uani d . 1 1 . .
    H H4A 1.2843 0.8361 0.2203 0.089 Uiso calc R 1 1 . .
    C C5 1.1273(4) 0.8241(3) 0.2611(2) 0.0502(11) Uani d . 1 1 . .
    C C6 1.1399(4) 0.8914(3) 0.3066(2) 0.0551(12) Uani d . 1 1 . .
    C C7A 0.3757(4) 0.8748(3) 0.07377(18) 0.0445(10) Uani d . 1 1 . .
    C C7 1.2363(5) 0.9509(4) 0.3111(3) 0.0795(16) Uani d . 1 1 . .
    H H7A 1.3002 0.9470 0.2858 0.095 Uiso calc R 1 1 . .
    C C8A 0.5745(3) 0.9855(3) 0.09130(19) 0.0474(11) Uani d . 1 1 . .
    C C8 1.2348(5) 1.0162(4) 0.3542(3) 0.0928(19) Uani d . 1 1 . .
    H H8A 1.2970 1.0580 0.3572 0.111 Uiso calc R 1 1 . .
    C C9A 0.7126(4) 0.8341(3) 0.10677(19) 0.0474(11) Uani d . 1 1 . .
    C C9 1.1436(5) 1.0192(4) 0.3915(3) 0.0841(17) Uani d . 1 1 . .
    H H9A 1.1416 1.0631 0.4203 0.101 Uiso calc R 1 1 . .
    C C10A 0.5162(3) 0.7285(3) 0.09489(19) 0.0456(11) Uani d . 1 1 . .
    C C10 1.0541(4) 0.9564(3) 0.3865(2) 0.0634(13) Uani d . 1 1 . .
    H H10A 0.9925 0.9576 0.4131 0.076 Uiso calc R 1 1 . .
    C C11A 0.5175(3) 0.8666(3) 0.1664(2) 0.0415(10) Uani d . 1 1 . .
    C C11 0.6953(4) 0.7304(3) 0.2706(2) 0.0497(11) Uani d . 1 1 . .
    H H11A 0.6908 0.7842 0.2499 0.060 Uiso calc R 1 1 . .
    C C12 0.6073(4) 0.6684(3) 0.2625(2) 0.0546(12) Uani d . 1 1 . .
    H H12A 0.5442 0.6794 0.2367 0.066 Uiso calc R 1 1 . .
    C C13 0.6126(4) 0.5887(3) 0.2931(2) 0.0586(13) Uani d . 1 1 . .
    H H13A 0.5521 0.5457 0.2891 0.070 Uiso calc R 1 1 . .
    C C14 0.7075(4) 0.5742(3) 0.32919(19) 0.0499(11) Uani d . 1 1 . .
    H H14A 0.7130 0.5207 0.3501 0.060 Uiso calc R 1 1 . .
    C C15 0.7955(3) 0.6383(3) 0.33483(17) 0.0409(10) Uani d . 1 1 . .
    C C16 0.9060(4) 0.6278(3) 0.37029(17) 0.0413(10) Uani d . 1 1 . .
    C C17 0.9377(4) 0.5503(3) 0.39901(19) 0.0548(12) Uani d . 1 1 . .
    H H17A 0.8866 0.5005 0.3985 0.066 Uiso calc R 1 1 . .
    C C18 1.0445(4) 0.5465(3) 0.4283(2) 0.0587(13) Uani d . 1 1 . .
    H H18A 1.0673 0.4940 0.4477 0.070 Uiso calc R 1 1 . .
    C C19 1.1185(4) 0.6208(3) 0.42895(19) 0.0575(12) Uani d . 1 1 . .
    H H19A 1.1918 0.6197 0.4487 0.069 Uiso calc R 1 1 . .
    C C20 1.0814(4) 0.6969(3) 0.39965(18) 0.0476(11) Uani d . 1 1 . .
    H H20A 1.1311 0.7475 0.4001 0.057 Uiso calc R 1 1 . .
    C C21 0.8078(4) 0.8163(3) 0.44769(18) 0.0479(11) Uani d . 1 1 . .
    H H21A 0.8631 0.7716 0.4577 0.058 Uiso calc R 1 1 . .
    C C22 0.7276(4) 0.8438(3) 0.48790(19) 0.0544(12) Uani d . 1 1 . .
    H H22A 0.7277 0.8176 0.5244 0.065 Uiso calc R 1 1 . .
    C C23 0.6471(4) 0.9102(3) 0.4740(2) 0.0600(12) Uani d . 1 1 . .
    H H23A 0.5912 0.9294 0.5008 0.072 Uiso calc R 1 1 . .
    C C24 0.6497(4) 0.9482(3) 0.41990(19) 0.0535(12) Uani d . 1 1 . .
    H H24A 0.5957 0.9937 0.4097 0.064 Uiso calc R 1 1 . .
    C C25 0.7321(3) 0.9188(2) 0.38118(18) 0.0399(10) Uani d . 1 1 . .
    C C26 0.7462(3) 0.9554(2) 0.32274(18) 0.0383(9) Uani d . 1 1 . .
    C C27 0.6835(3) 1.0305(3) 0.30261(19) 0.0479(11) Uani d . 1 1 . .
    H H27A 0.6281 1.0595 0.3259 0.058 Uiso calc R 1 1 . .
    C C28 0.7047(4) 1.0611(3) 0.2478(2) 0.0556(12) Uani d . 1 1 . .
    H H28A 0.6630 1.1108 0.2333 0.067 Uiso calc R 1 1 . .
    C C29 0.7865(4) 1.0186(3) 0.21512(19) 0.0535(11) Uani d . 1 1 . .
    H H29A 0.8024 1.0394 0.1781 0.064 Uiso calc R 1 1 . .
    C C30 0.8463(4) 0.9441(3) 0.23692(18) 0.0472(11) Uani d . 1 1 . .
    H H30A 0.9012 0.9143 0.2138 0.057 Uiso calc R 1 1 . .
    O O1 0.6132(3) 0.8586(3) -0.03055(15) 0.0856(11) Uani d . 1 1 . .
    O O1S 0.3532(3) 0.7337(3) 0.3573(2) 0.1165(16) Uani d . 1 1 . .
    H H1S 0.3516 0.6904 0.3794 0.175 Uiso d R 1 1 . .
    C C1S 0.4416(5) 0.7904(4) 0.3736(3) 0.105(2) Uani d . 1 1 . .
    H H1SA 0.4424 0.8416 0.3482 0.158 Uiso d R 1 1 . .
    H H1SB 0.5173 0.7595 0.3720 0.158 Uiso d R 1 1 . .
    H H1SC 0.4282 0.8104 0.4125 0.158 Uiso d R 1 1 . .
    O O2S 0.0815(7) 0.8683(4) 0.5202(3) 0.178(2) Uani d . 1 1 . .
    H H2S 0.0561 0.8220 0.5353 0.267 Uiso d R 1 1 . .
    C C2S 0.2053(8) 0.8635(5) 0.5160(4) 0.156(4) Uani d . 1 1 . .
    H H2SA 0.2349 0.9175 0.4982 0.234 Uiso d R 1 1 . .
    H H2SB 0.2262 0.8121 0.4930 0.234 Uiso d R 1 1 . .
    H H2SC 0.2405 0.8573 0.5540 0.234 Uiso d R 1 1 . .
    O O3S 1.0227(3) 0.8062(2) 0.04880(15) 0.0899(11) Uani d . 1 1 . .
    H H3SA 1.0827 0.8365 0.0613 0.135 Uiso d R 1 1 . .
    H H3SB 0.9690 0.8129 0.0742 0.135 Uiso d R 1 1 . .
loop_
    _atom_site_aniso_label
    _atom_site_aniso_U_11
    _atom_site_aniso_U_22
    _atom_site_aniso_U_33
    _atom_site_aniso_U_12
    _atom_site_aniso_U_13
    _atom_site_aniso_U_23
    Fe1 0.0380(3) 0.0344(3) 0.0444(3) 0.0019(3) 0.0002(3) 0.0001(3)
    Cu1 0.0481(3) 0.0407(3) 0.0504(3) -0.0027(2) 0.0019(3) 0.0039(3)
    N1 0.045(2) 0.045(2) 0.059(2) 0.0040(17) -0.006(2) 0.008(2)
    N2 0.049(2) 0.046(2) 0.054(2) -0.0050(18) -0.011(2) 0.014(2)
    N3 0.0303(18) 0.0397(18) 0.045(2) 0.0001(15) -0.0026(17) 0.0103(17)
    N4 0.0359(19) 0.0405(18) 0.0371(18) 0.0027(15) -0.0009(17) 0.0014(17)
    N5 0.044(2) 0.0390(18) 0.041(2) -0.0027(16) -0.0012(17) 0.0017(18)
    N6 0.0386(19) 0.0361(17) 0.0368(19) -0.0056(15) -0.0055(17) 0.0013(17)
    N7 0.047(2) 0.065(2) 0.073(3) 0.006(2) -0.008(2) -0.007(2)
    N8 0.064(2) 0.041(2) 0.081(3) -0.0053(19) -0.002(2) 0.005(2)
    N9 0.048(2) 0.091(3) 0.081(3) 0.015(2) -0.003(2) -0.016(3)
    N10 0.070(3) 0.041(2) 0.080(3) -0.004(2) 0.009(2) -0.004(2)
    N11 0.061(2) 0.051(2) 0.049(2) 0.0053(18) 0.004(2) 0.005(2)
    N12 0.055(2) 0.0411(19) 0.051(2) 0.0139(18) -0.0027(19) 0.004(2)
    C1 0.062(3) 0.060(3) 0.060(3) 0.009(3) 0.000(3) 0.002(3)
    C2 0.086(4) 0.063(3) 0.060(3) 0.010(3) 0.002(3) 0.000(3)
    C3 0.089(4) 0.077(4) 0.065(4) 0.017(3) 0.023(3) 0.013(3)
    C4 0.053(3) 0.084(4) 0.085(4) -0.006(3) 0.009(3) 0.028(4)
    C5 0.035(2) 0.059(3) 0.057(3) 0.001(2) -0.001(2) 0.021(3)
    C6 0.044(3) 0.052(3) 0.069(3) -0.011(2) -0.010(3) 0.019(3)
    C7A 0.051(3) 0.040(2) 0.042(2) 0.000(2) 0.000(2) -0.003(2)
    C7 0.062(3) 0.087(4) 0.089(4) -0.029(3) -0.011(3) 0.020(4)
    C8A 0.042(2) 0.046(3) 0.054(3) 0.000(2) -0.001(2) 0.009(2)
    C8 0.084(4) 0.078(4) 0.116(5) -0.043(4) -0.024(4) 0.016(4)
    C9A 0.051(3) 0.042(2) 0.049(3) 0.000(2) 0.009(2) -0.006(2)
    C9 0.092(4) 0.068(3) 0.092(4) -0.022(3) -0.020(4) -0.003(3)
    C10A 0.039(2) 0.045(2) 0.053(3) 0.006(2) 0.001(2) -0.007(2)
    C10 0.065(3) 0.054(3) 0.071(3) -0.014(3) -0.009(3) 0.001(3)
    C11A 0.031(2) 0.030(2) 0.063(3) 0.0012(17) -0.001(2) 0.004(2)
    C11 0.043(3) 0.041(2) 0.065(3) -0.004(2) 0.002(3) 0.009(2)
    C12 0.039(2) 0.054(3) 0.070(3) -0.006(2) -0.012(2) 0.005(3)
    C13 0.051(3) 0.044(3) 0.080(4) -0.014(2) -0.006(3) -0.005(3)
    C14 0.051(3) 0.038(2) 0.060(3) -0.004(2) 0.001(3) 0.008(2)
    C15 0.041(2) 0.037(2) 0.046(2) -0.002(2) 0.008(2) 0.002(2)
    C16 0.043(2) 0.040(2) 0.041(2) 0.0016(19) 0.006(2) 0.005(2)
    C17 0.058(3) 0.041(2) 0.065(3) -0.002(2) -0.001(3) 0.012(2)
    C18 0.066(3) 0.054(3) 0.057(3) 0.019(3) 0.001(3) 0.014(3)
    C19 0.045(3) 0.080(3) 0.047(3) 0.018(3) -0.001(2) 0.000(3)
    C20 0.042(3) 0.050(3) 0.050(3) 0.002(2) -0.006(2) 0.001(2)
    C21 0.055(3) 0.043(2) 0.045(3) -0.005(2) -0.003(2) 0.006(2)
    C22 0.075(3) 0.045(3) 0.043(3) -0.015(2) -0.002(3) 0.003(2)
    C23 0.077(3) 0.052(3) 0.052(3) -0.002(3) 0.021(3) -0.006(3)
    C24 0.059(3) 0.043(2) 0.059(3) 0.004(2) 0.009(3) 0.004(2)
    C25 0.044(2) 0.033(2) 0.044(2) -0.0062(19) 0.003(2) -0.002(2)
    C26 0.033(2) 0.035(2) 0.046(2) -0.0043(18) -0.008(2) -0.002(2)
    C27 0.044(2) 0.043(2) 0.057(3) 0.007(2) 0.003(2) 0.002(2)
    C28 0.054(3) 0.046(3) 0.066(3) 0.005(2) -0.010(3) 0.013(3)
    C29 0.060(3) 0.053(3) 0.047(3) -0.004(2) -0.005(2) 0.017(2)
    C30 0.047(3) 0.050(3) 0.044(3) -0.005(2) 0.003(2) 0.002(2)
    O1 0.110(3) 0.098(3) 0.050(2) 0.035(2) 0.013(2) 0.014(2)
    O1S 0.088(3) 0.082(3) 0.179(5) -0.010(2) -0.029(3) 0.043(3)
    C1S 0.088(4) 0.071(4) 0.156(6) -0.005(3) -0.022(4) 0.000(4)
    O2S 0.218(6) 0.121(4) 0.195(6) 0.030(5) 0.014(6) 0.055(4)
    C2S 0.176(8) 0.128(6) 0.161(8) -0.077(7) -0.073(7) 0.047(6)
    O3S 0.079(2) 0.111(3) 0.081(3) -0.002(2) 0.013(2) -0.002(2)
_geom_special_details
;
All e.s.d.'s (except the e.s.d. in the dihedral angle between two l.s. planes)
are estimated using the full covariance matrix. The cell e.s.d.'s are taken
into account individually in the estimation of e.s.d.'s in distances, angles
and torsion angles; correlations between e.s.d.'s in cell parameters are only
used when they are defined by crystal symmetry. An approximate (isotropic)
treatment of cell e.s.d.'s is used for estimating e.s.d.'s involving l.s.
planes.
;
loop_
    _geom_bond_atom_site_label_1
    _geom_bond_atom_site_label_2
    _geom_bond_site_symmetry_2
    _geom_bond_distance
    _geom_bond_publ_flag
    Fe1 N12 . 1.636(4) ?
    Fe1 C9A . 1.926(5) ?
    Fe1 C11A . 1.932(5) ?
    Fe1 C8A . 1.936(4) ?
    Fe1 C10A . 1.942(5) ?
    Fe1 C7A . 1.947(5) ?
    Cu1 N3 . 1.999(3) ?
    Cu1 N2 . 2.002(3) ?
    Cu1 N6 . 2.006(3) ?
    Cu1 N4 . 2.006(3) ?
    Cu1 N1 . 2.018(4) ?
    Cu1 N5 . 2.035(3) ?
    N1 C5 . 1.340(5) ?
    N1 C1 . 1.341(5) ?
    N2 C10 . 1.333(5) ?
    N2 C6 . 1.347(5) ?
    N3 C11 . 1.331(5) ?
    N3 C15 . 1.349(5) ?
    N4 C20 . 1.321(5) ?
    N4 C16 . 1.350(5) ?
    N5 C21 . 1.340(5) ?
    N5 C25 . 1.359(5) ?
    N6 C26 . 1.336(5) ?
    N6 C30 . 1.342(5) ?
    N7 C7A . 1.138(5) ?
    N8 C8A . 1.147(5) ?
    N9 C9A . 1.144(5) ?
    N10 C10A . 1.130(5) ?
    N11 C11A . 1.149(5) ?
    N12 O1 . 1.143(4) ?
    C1 C2 . 1.337(6) ?
    C1 H1A . 0.9300 ?
    C2 C3 . 1.363(7) ?
    C2 H2A . 0.9300 ?
    C3 C4 . 1.351(7) ?
    C3 H3A . 0.9300 ?
    C4 C5 . 1.377(6) ?
    C4 H4A . 0.9300 ?
    C5 C6 . 1.455(6) ?
    C6 C7 . 1.390(6) ?
    C7 C8 . 1.389(8) ?
    C7 H7A . 0.9300 ?
    C8 C9 . 1.345(8) ?
    C8 H8A . 0.9300 ?
    C9 C10 . 1.365(6) ?
    C9 H9A . 0.9300 ?
    C10 H10A . 0.9300 ?
    C11 C12 . 1.353(5) ?
    C11 H11A . 0.9300 ?
    C12 C13 . 1.376(6) ?
    C12 H12A . 0.9300 ?
    C13 C14 . 1.353(6) ?
    C13 H13A . 0.9300 ?
    C14 C15 . 1.368(5) ?
    C14 H14A . 0.9300 ?
    C15 C16 . 1.476(5) ?
    C16 C17 . 1.370(5) ?
    C17 C18 . 1.360(6) ?
    C17 H17A . 0.9300 ?
    C18 C19 . 1.374(6) ?
    C18 H18A . 0.9300 ?
    C19 C20 . 1.374(6) ?
    C19 H19A . 0.9300 ?
    C20 H20A . 0.9300 ?
    C21 C22 . 1.362(6) ?
    C21 H21A . 0.9300 ?
    C22 C23 . 1.364(6) ?
    C22 H22A . 0.9300 ?
    C23 C24 . 1.374(6) ?
    C23 H23A . 0.9300 ?
    C24 C25 . 1.364(5) ?
    C24 H24A . 0.9300 ?
    C25 C26 . 1.467(5) ?
    C26 C27 . 1.389(5) ?
    C27 C28 . 1.371(6) ?
    C27 H27A . 0.9300 ?
    C28 C29 . 1.349(6) ?
    C28 H28A . 0.9300 ?
    C29 C30 . 1.379(5) ?
    C29 H29A . 0.9300 ?
    C30 H30A . 0.9300 ?
    O1S C1S . 1.342(6) ?
    O1S H1S . 0.8200 ?
    C1S H1SA . 0.9600 ?
    C1S H1SB . 0.9600 ?
    C1S H1SC . 0.9602 ?
    O2S C2S . 1.384(8) ?
    O2S H2S . 0.8201 ?
    C2S H2SA . 0.9599 ?
    C2S H2SB . 0.9601 ?
    C2S H2SC . 0.9601 ?
    O3S H3SA . 0.8500 ?
    O3S H3SB . 0.8499 ?
loop_
    _geom_angle_atom_site_label_1
    _geom_angle_atom_site_label_2
    _geom_angle_atom_site_label_3
    _geom_angle_site_symmetry_1
    _geom_angle_site_symmetry_3
    _geom_angle
    _geom_angle_publ_flag
    N12 Fe1 C9A . . 91.36(17) ?
    N12 Fe1 C11A . . 175.03(17) ?
    C9A Fe1 C11A . . 86.19(17) ?
    N12 Fe1 C8A . . 92.83(18) ?
    C9A Fe1 C8A . . 90.23(16) ?
    C11A Fe1 C8A . . 82.87(17) ?
    N12 Fe1 C10A . . 98.79(18) ?
    C9A Fe1 C10A . . 88.45(16) ?
    C11A Fe1 C10A . . 85.48(17) ?
    C8A Fe1 C10A . . 168.33(19) ?
    N12 Fe1 C7A . . 96.65(17) ?
    C9A Fe1 C7A . . 171.75(17) ?
    C11A Fe1 C7A . . 85.97(16) ?
    C8A Fe1 C7A . . 91.33(16) ?
    C10A Fe1 C7A . . 88.39(16) ?
    N3 Cu1 N2 . . 175.02(14) ?
    N3 Cu1 N6 . . 94.69(12) ?
    N2 Cu1 N6 . . 87.97(12) ?
    N3 Cu1 N4 . . 80.07(13) ?
    N2 Cu1 N4 . . 97.75(13) ?
    N6 Cu1 N4 . . 171.67(13) ?
    N3 Cu1 N1 . . 95.46(13) ?
    N2 Cu1 N1 . . 80.02(15) ?
    N6 Cu1 N1 . . 96.94(13) ?
    N4 Cu1 N1 . . 90.04(12) ?
    N3 Cu1 N5 . . 89.03(13) ?
    N2 Cu1 N5 . . 95.60(14) ?
    N6 Cu1 N5 . . 79.41(13) ?
    N4 Cu1 N5 . . 93.94(13) ?
    N1 Cu1 N5 . . 174.46(13) ?
    C5 N1 C1 . . 117.7(4) ?
    C5 N1 Cu1 . . 115.4(3) ?
    C1 N1 Cu1 . . 126.8(3) ?
    C10 N2 C6 . . 118.6(4) ?
    C10 N2 Cu1 . . 126.3(3) ?
    C6 N2 Cu1 . . 114.7(3) ?
    C11 N3 C15 . . 117.6(3) ?
    C11 N3 Cu1 . . 126.6(3) ?
    C15 N3 Cu1 . . 115.8(3) ?
    C20 N4 C16 . . 118.6(3) ?
    C20 N4 Cu1 . . 126.0(3) ?
    C16 N4 Cu1 . . 115.4(3) ?
    C21 N5 C25 . . 117.8(3) ?
    C21 N5 Cu1 . . 126.9(3) ?
    C25 N5 Cu1 . . 115.2(3) ?
    C26 N6 C30 . . 118.3(3) ?
    C26 N6 Cu1 . . 116.3(3) ?
    C30 N6 Cu1 . . 125.3(3) ?
    O1 N12 Fe1 . . 174.4(4) ?
    C2 C1 N1 . . 123.6(5) ?
    C2 C1 H1A . . 118.2 ?
    N1 C1 H1A . . 118.2 ?
    C1 C2 C3 . . 119.1(5) ?
    C1 C2 H2A . . 120.5 ?
    C3 C2 H2A . . 120.5 ?
    C4 C3 C2 . . 118.7(5) ?
    C4 C3 H3A . . 120.7 ?
    C2 C3 H3A . . 120.7 ?
    C3 C4 C5 . . 120.5(5) ?
    C3 C4 H4A . . 119.7 ?
    C5 C4 H4A . . 119.7 ?
    N1 C5 C4 . . 120.5(5) ?
    N1 C5 C6 . . 113.9(4) ?
    C4 C5 C6 . . 125.6(5) ?
    N2 C6 C7 . . 120.9(5) ?
    N2 C6 C5 . . 115.6(4) ?
    C7 C6 C5 . . 123.5(5) ?
    N7 C7A Fe1 . . 178.1(4) ?
    C8 C7 C6 . . 118.4(5) ?
    C8 C7 H7A . . 120.8 ?
    C6 C7 H7A . . 120.8 ?
    N8 C8A Fe1 . . 178.6(4) ?
    C9 C8 C7 . . 120.2(5) ?
    C9 C8 H8A . . 119.9 ?
    C7 C8 H8A . . 119.9 ?
    N9 C9A Fe1 . . 177.3(4) ?
    C8 C9 C10 . . 118.7(6) ?
    C8 C9 H9A . . 120.7 ?
    C10 C9 H9A . . 120.7 ?
    N10 C10A Fe1 . . 178.0(4) ?
    N2 C10 C9 . . 123.3(5) ?
    N2 C10 H10A . . 118.4 ?
    C9 C10 H10A . . 118.4 ?
    N11 C11A Fe1 . . 178.5(4) ?
    N3 C11 C12 . . 123.1(4) ?
    N3 C11 H11A . . 118.4 ?
    C12 C11 H11A . . 118.4 ?
    C11 C12 C13 . . 119.0(4) ?
    C11 C12 H12A . . 120.5 ?
    C13 C12 H12A . . 120.5 ?
    C14 C13 C12 . . 118.6(4) ?
    C14 C13 H13A . . 120.7 ?
    C12 C13 H13A . . 120.7 ?
    C13 C14 C15 . . 120.0(4) ?
    C13 C14 H14A . . 120.0 ?
    C15 C14 H14A . . 120.0 ?
    N3 C15 C14 . . 121.5(4) ?
    N3 C15 C16 . . 113.8(3) ?
    C14 C15 C16 . . 124.7(4) ?
    N4 C16 C17 . . 121.4(4) ?
    N4 C16 C15 . . 114.3(3) ?
    C17 C16 C15 . . 124.3(4) ?
    C18 C17 C16 . . 119.5(4) ?
    C18 C17 H17A . . 120.2 ?
    C16 C17 H17A . . 120.2 ?
    C17 C18 C19 . . 119.4(4) ?
    C17 C18 H18A . . 120.3 ?
    C19 C18 H18A . . 120.3 ?
    C18 C19 C20 . . 118.4(4) ?
    C18 C19 H19A . . 120.8 ?
    C20 C19 H19A . . 120.8 ?
    N4 C20 C19 . . 122.7(4) ?
    N4 C20 H20A . . 118.6 ?
    C19 C20 H20A . . 118.6 ?
    N5 C21 C22 . . 122.6(4) ?
    N5 C21 H21A . . 118.7 ?
    C22 C21 H21A . . 118.7 ?
    C21 C22 C23 . . 119.3(4) ?
    C21 C22 H22A . . 120.4 ?
    C23 C22 H22A . . 120.4 ?
    C22 C23 C24 . . 119.1(4) ?
    C22 C23 H23A . . 120.5 ?
    C24 C23 H23A . . 120.5 ?
    C25 C24 C23 . . 119.5(4) ?
    C25 C24 H24A . . 120.2 ?
    C23 C24 H24A . . 120.2 ?
    N5 C25 C24 . . 121.6(4) ?
    N5 C25 C26 . . 113.6(3) ?
    C24 C25 C26 . . 124.8(4) ?
    N6 C26 C27 . . 121.8(4) ?
    N6 C26 C25 . . 115.2(3) ?
    C27 C26 C25 . . 123.0(4) ?
    C28 C27 C26 . . 118.8(4) ?
    C28 C27 H27A . . 120.6 ?
    C26 C27 H27A . . 120.6 ?
    C29 C28 C27 . . 119.5(4) ?
    C29 C28 H28A . . 120.2 ?
    C27 C28 H28A . . 120.2 ?
    C28 C29 C30 . . 119.6(4) ?
    C28 C29 H29A . . 120.2 ?
    C30 C29 H29A . . 120.2 ?
    N6 C30 C29 . . 121.9(4) ?
    N6 C30 H30A . . 119.0 ?
    C29 C30 H30A . . 119.0 ?
    C1S O1S H1S . . 109.6 ?
    O1S C1S H1SA . . 109.6 ?
    O1S C1S H1SB . . 109.4 ?
    H1SA C1S H1SB . . 109.5 ?
    O1S C1S H1SC . . 109.4 ?
    H1SA C1S H1SC . . 109.5 ?
    H1SB C1S H1SC . . 109.5 ?
    C2S O2S H2S . . 109.7 ?
    O2S C2S H2SA . . 109.7 ?
    O2S C2S H2SB . . 109.3 ?
    H2SA C2S H2SB . . 109.5 ?
    O2S C2S H2SC . . 109.4 ?
    H2SA C2S H2SC . . 109.5 ?
    H2SB C2S H2SC . . 109.5 ?
    H3SA O3S H3SB . . 105.2 ?
loop_
    _geom_hbond_atom_site_label_D
    _geom_hbond_atom_site_label_H
    _geom_hbond_atom_site_label_A
    _geom_hbond_site_symmetry_A
    _geom_hbond_distance_DH
    _geom_hbond_distance_HA
    _geom_hbond_distance_DA
    _geom_hbond_angle_DHA
    O3S H3SB N9 . 0.85 2.04 2.870(5) 165.2
    O3S H3SA N7 1_655 0.85 2.25 3.058(5) 158.1
    O1S H1S N8 2_645 0.82 2.08 2.831(5) 151.4
    O2S H2S O3S 4_476 0.82 1.96 2.746(7) 160.6
_iucr_refine_instructions_details
;
TITL koko200 in P2(1)/c
CELL 0.71073 11.130816  14.792756  23.144810    90.0000    90.9161    90.0000
ZERR 4.0     0.000828   0.000929   0.001726     0.0000     0.0077     0.0000
LATT  1
SYMM -X, 0.5+Y, 0.5-Z
SFAC C H N O FE CU
UNIT 148 136 48 16 4 4
acta
shel 20 .8
L.S. 10
BOND $H
FMAP 2
PLAN 20
omit  1   4   1
omit  0   0   6
WGHT    0.042000
FVAR       2.32174
FE1   5   0.54777   0.85655   0.08468  11.00000   0.03798   0.03438 =
       0.04443   0.00006   0.00018   0.00186
CU1   6   0.91414   0.80913   0.32784  11.00000   0.04813   0.04067 =
       0.05045   0.00385   0.00188  -0.00268
N1    3   1.02200   0.78025   0.26108  11.00000   0.04457   0.04540 =
       0.05899   0.00765  -0.00647   0.00398
N2    3   1.05061   0.89359   0.34517  11.00000   0.04861   0.04554 =
       0.05397   0.01352  -0.01068  -0.00505
N3    3   0.78803   0.71815   0.30682  11.00000   0.03031   0.03970 =
       0.04453   0.01029  -0.00257   0.00009
N4    3   0.97816   0.70122   0.37086  11.00000   0.03588   0.04046 =
       0.03710   0.00136  -0.00090   0.00274
N5    3   0.81021   0.85096   0.39425  11.00000   0.04447   0.03896 =
       0.04138   0.00168  -0.00118  -0.00266
N6    3   0.82754   0.91332   0.29055  11.00000   0.03856   0.03613 =
       0.03680   0.00132  -0.00554  -0.00564
N7    3   0.27459   0.88386   0.06854  11.00000   0.04741   0.06508 =
       0.07323  -0.00719  -0.00761   0.00580
N8    3   0.59262   1.06151   0.09581  11.00000   0.06419   0.04120 =
       0.08107   0.00517  -0.00199  -0.00531
N9    3   0.81133   0.81982   0.11772  11.00000   0.04772   0.09093 =
       0.08064  -0.01586  -0.00293   0.01506
N10   3   0.50114   0.65359   0.10134  11.00000   0.07040   0.04142 =
       0.07951  -0.00383   0.00949  -0.00414
N11   3   0.49971   0.87456   0.21488  11.00000   0.06072   0.05087 =
       0.04857   0.00471   0.00420   0.00527
N12   3   0.58144   0.85544   0.01612  11.00000   0.05512   0.04114 =
       0.05117   0.00391  -0.00268   0.01390
C1    1   1.00208   0.71859   0.21954  11.00000   0.06165   0.05963 =
       0.06020   0.00214   0.00048   0.00901
AFIX  43
H1A   2   0.92917   0.68787   0.21922  11.00000  -1.20000
AFIX   0
C2    1   1.08125   0.69884   0.17856  11.00000   0.08569   0.06281 =
       0.05961   0.00037   0.00195   0.01018
AFIX  43
H2A   2   1.06335   0.65542   0.15066  11.00000  -1.20000
AFIX   0
C3    1   1.18854   0.74324   0.17826  11.00000   0.08887   0.07671 =
       0.06475   0.01271   0.02347   0.01747
AFIX  43
H3A   2   1.24492   0.73092   0.15010  11.00000  -1.20000
AFIX   0
C4    1   1.21132   0.80551   0.21970  11.00000   0.05332   0.08368 =
       0.08503   0.02763   0.00851  -0.00636
AFIX  43
H4A   2   1.28432   0.83610   0.22026  11.00000  -1.20000
AFIX   0
C5    1   1.12733   0.82406   0.26112  11.00000   0.03459   0.05929 =
       0.05652   0.02143  -0.00140   0.00125
C6    1   1.13986   0.89144   0.30661  11.00000   0.04424   0.05210 =
       0.06870   0.01901  -0.00952  -0.01059
C7A   1   0.37569   0.87485   0.07377  11.00000   0.05146   0.04040 =
       0.04152  -0.00265   0.00018  -0.00047
C7    1   1.23629   0.95089   0.31107  11.00000   0.06242   0.08710 =
       0.08871   0.02023  -0.01065  -0.02884
AFIX  43
H7A   2   1.30025   0.94702   0.28581  11.00000  -1.20000
AFIX   0
C8A   1   0.57455   0.98549   0.09130  11.00000   0.04226   0.04587 =
       0.05417   0.00939  -0.00070  -0.00045
C8    1   1.23478   1.01620   0.35416  11.00000   0.08350   0.07839 =
       0.11582   0.01586  -0.02437  -0.04287
AFIX  43
H8A   2   1.29699   1.05799   0.35717  11.00000  -1.20000
AFIX   0
C9A   1   0.71260   0.83411   0.10677  11.00000   0.05076   0.04242 =
       0.04926  -0.00586   0.00940   0.00006
C9    1   1.14362   1.01918   0.39154  11.00000   0.09155   0.06776 =
       0.09227  -0.00312  -0.01958  -0.02217
AFIX  43
H9A   2   1.14158   1.06308   0.42027  11.00000  -1.20000
AFIX   0
C10A  1   0.51620   0.72847   0.09489  11.00000   0.03874   0.04461 =
       0.05331  -0.00693   0.00084   0.00585
C10   1   1.05412   0.95644   0.38646  11.00000   0.06471   0.05400 =
       0.07111   0.00097  -0.00887  -0.01411
AFIX  43
H10A  2   0.99253   0.95760   0.41313  11.00000  -1.20000
AFIX   0
C11A  1   0.51754   0.86658   0.16638  11.00000   0.03139   0.02986 =
       0.06333   0.00431  -0.00118   0.00123
C11   1   0.69531   0.73042   0.27062  11.00000   0.04345   0.04122 =
       0.06454   0.00940   0.00198  -0.00402
AFIX  43
H11A  2   0.69080   0.78421   0.24989  11.00000  -1.20000
AFIX   0
C12   1   0.60730   0.66837   0.26253  11.00000   0.03897   0.05435 =
       0.07001   0.00529  -0.01249  -0.00649
AFIX  43
H12A  2   0.54420   0.67941   0.23667  11.00000  -1.20000
AFIX   0
C13   1   0.61257   0.58871   0.29313  11.00000   0.05146   0.04384 =
       0.08029  -0.00494  -0.00583  -0.01424
AFIX  43
H13A  2   0.55209   0.54567   0.28912  11.00000  -1.20000
AFIX   0
C14   1   0.70753   0.57423   0.32919  11.00000   0.05143   0.03801 =
       0.06010   0.00764   0.00058  -0.00449
AFIX  43
H14A  2   0.71300   0.52069   0.35013  11.00000  -1.20000
AFIX   0
C15   1   0.79546   0.63834   0.33483  11.00000   0.04056   0.03700 =
       0.04552   0.00244   0.00835  -0.00219
C16   1   0.90603   0.62783   0.37029  11.00000   0.04272   0.04001 =
       0.04147   0.00528   0.00582   0.00165
C17   1   0.93774   0.55026   0.39901  11.00000   0.05818   0.04080 =
       0.06545   0.01155  -0.00139  -0.00186
AFIX  43
H17A  2   0.88663   0.50053   0.39848  11.00000  -1.20000
AFIX   0
C18   1   1.04455   0.54648   0.42832  11.00000   0.06595   0.05369 =
       0.05654   0.01415   0.00102   0.01918
AFIX  43
H18A  2   1.06731   0.49402   0.44775  11.00000  -1.20000
AFIX   0
C19   1   1.11846   0.62085   0.42895  11.00000   0.04546   0.08002 =
       0.04694   0.00044  -0.00137   0.01768
AFIX  43
H19A  2   1.19183   0.61972   0.44873  11.00000  -1.20000
AFIX   0
C20   1   1.08139   0.69693   0.39965  11.00000   0.04175   0.05035 =
       0.05037   0.00106  -0.00596   0.00227
AFIX  43
H20A  2   1.13105   0.74750   0.40012  11.00000  -1.20000
AFIX   0
C21   1   0.80779   0.81626   0.44769  11.00000   0.05545   0.04341 =
       0.04483   0.00564  -0.00259  -0.00546
AFIX  43
H21A  2   0.86309   0.77160   0.45774  11.00000  -1.20000
AFIX   0
C22   1   0.72756   0.84379   0.48790  11.00000   0.07510   0.04481 =
       0.04326   0.00329  -0.00178  -0.01489
AFIX  43
H22A  2   0.72765   0.81760   0.52443  11.00000  -1.20000
AFIX   0
C23   1   0.64709   0.91018   0.47402  11.00000   0.07685   0.05162 =
       0.05205  -0.00602   0.02061  -0.00247
AFIX  43
H23A  2   0.59122   0.92944   0.50081  11.00000  -1.20000
AFIX   0
C24   1   0.64972   0.94820   0.41990  11.00000   0.05854   0.04328 =
       0.05903   0.00442   0.00942   0.00363
AFIX  43
H24A  2   0.59570   0.99367   0.40974  11.00000  -1.20000
AFIX   0
C25   1   0.73210   0.91879   0.38118  11.00000   0.04376   0.03252 =
       0.04360  -0.00191   0.00273  -0.00616
C26   1   0.74616   0.95538   0.32274  11.00000   0.03266   0.03545 =
       0.04645  -0.00211  -0.00772  -0.00427
C27   1   0.68347   1.03050   0.30261  11.00000   0.04409   0.04308 =
       0.05665   0.00152   0.00293   0.00707
AFIX  43
H27A  2   0.62811   1.05952   0.32589  11.00000  -1.20000
AFIX   0
C28   1   0.70467   1.06111   0.24781  11.00000   0.05393   0.04634 =
       0.06614   0.01310  -0.01010   0.00534
AFIX  43
H28A  2   0.66296   1.11085   0.23327  11.00000  -1.20000
AFIX   0
C29   1   0.78645   1.01857   0.21513  11.00000   0.06037   0.05347 =
       0.04653   0.01666  -0.00480  -0.00384
AFIX  43
H29A  2   0.80241   1.03935   0.17811  11.00000  -1.20000
AFIX   0
C30   1   0.84626   0.94411   0.23692  11.00000   0.04716   0.05013 =
       0.04425   0.00195   0.00319  -0.00524
AFIX  43
H30A  2   0.90118   0.91435   0.21378  11.00000  -1.20000
AFIX   0
O1    4   0.61319   0.85863  -0.03055  11.00000   0.10961   0.09763 =
       0.04983   0.01387   0.01325   0.03500
O1S   4   0.35319   0.73374   0.35726  11.00000   0.08783   0.08184 =
       0.17893   0.04318  -0.02906  -0.01045
AFIX   3
H1S   2   0.35161   0.69043   0.37935  11.00000  -1.50000
AFIX   0
C1S   1   0.44156   0.79036   0.37361  11.00000   0.08810   0.07070 =
       0.15615  -0.00021  -0.02177  -0.00535
AFIX   3
H1SA  2   0.44242   0.84164   0.34820  11.00000  -1.50000
H1SB  2   0.51733   0.75954   0.37195  11.00000  -1.50000
H1SC  2   0.42820   0.81036   0.41245  11.00000  -1.50000
AFIX   0
O2S   4   0.08152   0.86827   0.52025  11.00000   0.21770   0.12085 =
       0.19510   0.05494   0.01387   0.02976
AFIX   3
H2S   2   0.05614   0.82202   0.53531  11.00000  -1.50000
AFIX   0
C2S   1   0.20528   0.86351   0.51603  11.00000   0.17616   0.12790 =
       0.16098   0.04700  -0.07274  -0.07658
AFIX   3
H2SA  2   0.23495   0.91752   0.49823  11.00000  -1.50000
H2SB  2   0.22624   0.81206   0.49300  11.00000  -1.50000
H2SC  2   0.24046   0.85735   0.55397  11.00000  -1.50000
AFIX   0
O3S   4   1.02268   0.80623   0.04880  11.00000   0.07889   0.11053 =
       0.08077  -0.00214   0.01262  -0.00190
AFIX   3
H3SA  2   1.08266   0.83645   0.06125  11.00000  -1.50000
H3SB  2   0.96901   0.81292   0.07416  11.00000  -1.50000
AFIX   0
HKLF 4
END
;
data_global
_journal_date_recd_electronic     2013-02-27
_journal_date_accepted     2013-03-12
_journal_name_full     'Acta Crystallographica, Section E'
_journal_year     2013
_journal_volume     69
_journal_issue      4
_journal_page_first     m212
_journal_page_last     m213
_journal_paper_category     QM
_journal_paper_doi     10.1107/S1600536813006867
_journal_coeditor_code     LH5592
_publ_contact_author_name     'Olesia V. Kozachuk'
_publ_contact_author_address
;
National Taras Shevchenko University,
Department of Chemistry,
Volodymyrska str. 64/13,
01033 Kyiv,
Ukraine
;
_publ_contact_author_email     kozachuk_o@yahoo.com
_publ_contact_author_fax     ?
_publ_contact_author_phone     ?
_publ_section_title
;
Tris(2,2'-bipyridine)copper(II) pentacyanidonitrosoferrate(II) methanol
disolvate monohydrate
;
loop_
    _publ_author_name
    _publ_author_footnote
    _publ_author_address
    'Rusanova, Julia A.' .
;
Department of Inorganic Chemistry,
Taras Shevchenko National University of Kyiv,
64/13 Volodymyrska St,
Kyiv 01601,
Ukraine
;
    'Nesterova, Oksana V.' .
;
Department of Inorganic Chemistry,
Taras Shevchenko National University of Kyiv,
64/13 Volodymyrska St,
Kyiv 01601,
Ukraine
;
    'Zubatyuk, Roman I.' .
;
Institute for Scintillation Materials,
"Institute for Single Crystals",
National Academy of Sciences of Ukraine,
Lenina ave. 60,
Kharkov 61001,
Ukraine
;
    'Kozachuk, Olesia V.' .
;
Department of Inorganic Chemistry,
Taras Shevchenko National University of Kyiv,
64/13 Volodymyrska St,
Kyiv 01601,
Ukraine
;
