# Supplementary material for: Tris(2,2′-bipyridine)­copper(II) penta­cyanido­nitro­soferrate(II) methanol disolvate monohydrate
Source: Acta Crystallogr Sect E Struct Rep Online. 2013 Mar 16;69(Pt 4):m212–3. doi: 10.1107/S1600536813006867 (PMC3629489; doi:10.1107/S1600536813006867)
Supplement: Supplementary file 2 [file e-69-0m212-Isup2.hkl]

data_I
_shelx_title ' koko200 in P2(1)/c' 
_shelx_refln_list_code          4 
_shelx_F_calc_maximum      325.41 
_exptl_crystal_F_000      1708.00 
_reflns_d_resolution_high  0.8000 
 
loop_ 
 _symmetry_equiv_pos_as_xyz 
 'x, y, z' 
 '-x, y+1/2, -z+1/2' 
 '-x, -y, -z' 
 'x, -y-1/2, z-1/2' 
 
_cell_length_a    11.1308 
_cell_length_b    14.7928 
_cell_length_c    23.1448 
_cell_angle_alpha  90.000 
_cell_angle_beta   90.916 
_cell_angle_gamma  90.000 
 
_shelx_F_squared_multiplier     1.000 
 
loop_ 
 _refln_index_h 
 _refln_index_k 
 _refln_index_l 
 _refln_F_squared_calc 
 _refln_F_squared_meas 
 _refln_F_squared_sigma 
 _refln_observed_status 
   2   0   0     4886.48     4735.40    158.56 o 
   3   0   0     4139.74     4729.21     83.04 o 
   4   0   0     1240.92     1606.38    176.91 o 
   5   0   0      593.47      455.70     70.51 o 
   6   0   0     4387.64     3970.37     80.67 o 
   7   0   0     1446.19     1384.22     46.75 o 
   8   0   0     2218.35     2222.27     65.31 o 
   9   0   0       34.69       62.94     75.86 o 
  10   0   0      455.23      319.15     82.68 o 
  11   0   0     1505.45     2078.95    225.03 o 
  12   0   0       50.40      -51.40    197.85 o 
  13   0   0      122.01      352.62    213.29 o 
   2   1   0     2585.53     2804.78     65.45 o 
   3   1   0     2562.50     2075.35     32.01 o 
   4   1   0     6071.58     7048.27     97.94 o 
   5   1   0     4875.68     4427.15    158.35 o 
   6   1   0     2554.81     2510.68     42.41 o 
   7   1   0      331.69      374.58     35.57 o 
   8   1   0     3099.46     3129.05     44.95 o 
   9   1   0     2077.79     2249.29     56.52 o 
  10   1   0     1886.07     2047.48     71.15 o 
  11   1   0       28.14       10.56    190.60 o 
  12   1   0       76.03      114.11    145.28 o 
  13   1   0       82.53      137.20    150.46 o 
   0   2   0    27070.99     6129.44   3319.81 o 
   1   2   0     8284.37     8705.84    212.61 o 
   2   2   0    23989.38    26532.58    159.25 o 
   3   2   0     1233.37     1358.78     30.97 o 
   4   2   0      542.28      680.22     26.54 o 
   5   2   0      239.17      195.41     45.84 o 
   6   2   0       15.32       29.76     47.70 o 
   7   2   0     1771.70     1747.38     54.57 o 
   8   2   0      223.14      211.27     50.90 o 
   9   2   0      789.50      753.47     55.37 o 
  10   2   0     1534.76     1540.27     89.87 o 
  11   2   0     1064.51     1476.53    155.56 o 
  12   2   0        4.30      -16.39    189.41 o 
  13   2   0       69.69      125.31    146.82 o 
   1   3   0     2219.28     2530.13     26.24 o 
   2   3   0     7838.05     7892.55     88.06 o 
   3   3   0      422.13      563.79     33.04 o 
   4   3   0     7818.08     7999.87     77.71 o 
   5   3   0      470.64      431.88     29.92 o 
   6   3   0       54.84       24.21     46.61 o 
   7   3   0      603.77      493.12     51.84 o 
   8   3   0        0.34      -17.82     70.01 o 
   9   3   0      725.06      683.19     58.29 o 
  10   3   0       81.24       29.73     68.28 o 
  11   3   0      153.12      197.80    135.50 o 
  12   3   0      277.90      292.69    143.27 o 
  13   3   0        1.54       10.06    210.76 o 
   0   4   0    25583.27    32342.78    211.97 o 
   1   4   0    17737.88    21786.18    168.95 o 
   2   4   0     4071.55     4370.38     40.64 o 
   3   4   0    10529.77    11557.63     70.58 o 
   4   4   0      548.84      609.11     33.02 o 
   5   4   0     1151.35     1185.89     34.02 o 
   6   4   0      437.46      435.96     33.99 o 
   7   4   0      277.88      231.51     53.16 o 
   8   4   0       18.49       -8.68     54.71 o 
   9   4   0      172.62      190.41     58.02 o 
  10   4   0      142.25      188.17     69.98 o 
  11   4   0      676.56      714.74     79.62 o 
  12   4   0      380.10      481.14    145.70 o 
  13   4   0        1.47      -31.79    149.57 o 
   1   5   0     3832.48     4068.86     53.56 o 
   2   5   0     5764.26     6181.06     44.74 o 
   3   5   0     6866.36     6915.72     53.75 o 
   4   5   0     5447.28     5800.17     54.12 o 
   5   5   0     6722.94     6450.16     84.42 o 
   6   5   0      132.35       74.10     37.55 o 
   7   5   0     1761.56     1614.27     61.93 o 
   8   5   0      902.53      892.20     61.80 o 
   9   5   0      546.15      506.21     60.85 o 
  10   5   0       56.61       61.00     71.50 o 
  11   5   0       94.89       91.37     73.77 o 
  12   5   0      144.74      109.16    110.95 o 
  13   5   0        0.60       57.47    146.48 o 
   0   6   0    13968.37    14877.70    134.62 o 
   1   6   0       16.93        8.52     33.39 o 
   2   6   0     5550.09     5445.47     42.23 o 
   3   6   0     7650.17     8355.06     74.75 o 
   4   6   0      156.15      173.00     36.06 o 
   5   6   0      122.18       80.66     37.54 o 
   6   6   0     3218.33     3378.81     54.95 o 
   7   6   0      218.17      232.34     43.02 o 
   8   6   0      854.87      933.29     63.95 o 
   9   6   0      894.60      852.87     63.39 o 
  10   6   0       81.90       71.10     59.46 o 
  11   6   0      338.88      435.58     77.27 o 
  12   6   0        0.61       53.95    110.38 o 
  13   6   0       29.34      171.79    236.68 o 
   1   7   0     5340.65     5782.81     64.33 o 
   2   7   0     4240.36     3853.31     45.16 o 
   3   7   0     2510.80     2326.66     42.03 o 
   4   7   0      478.34      447.49     40.05 o 
   5   7   0       98.32       66.50     41.91 o 
   6   7   0        2.04       -0.40     42.79 o 
   7   7   0      531.06      463.60     48.38 o 
   8   7   0       43.79       61.42     59.55 o 
   9   7   0      149.51      230.39     62.16 o 
  10   7   0      411.54      504.18     64.82 o 
  11   7   0      111.05       77.73     74.83 o 
  12   7   0      210.00      174.51    112.62 o 
   0   8   0     2045.80     1897.86     65.15 o 
   1   8   0    18470.61    18989.13    216.97 o 
   2   8   0      118.88      150.12     43.51 o 
   3   8   0     3528.67     3727.05     56.82 o 
   4   8   0      833.89      714.41     42.26 o 
   5   8   0      709.16      660.68     48.10 o 
   6   8   0     2244.06     2285.57     53.34 o 
   7   8   0      568.94      578.31     49.99 o 
   8   8   0      141.57      160.20     60.61 o 
   9   8   0      263.63      176.62     61.83 o 
  10   8   0      324.51      420.50     65.97 o 
  11   8   0       90.09      138.61     77.88 o 
  12   8   0      348.37      510.42    118.70 o 
   1   9   0      741.84      810.05     47.21 o 
   2   9   0     5347.21     5182.97     69.96 o 
   3   9   0      276.12      299.46     48.58 o 
   4   9   0     8366.74     8243.50     79.25 o 
   5   9   0     2038.85     1855.66     51.91 o 
   6   9   0     2283.93     2200.70     55.72 o 
   7   9   0      930.04     1067.91     54.21 o 
   8   9   0       13.57       22.88     60.01 o 
   9   9   0      520.80      721.57     68.36 o 
  10   9   0      182.92      226.50     64.91 o 
  11   9   0        0.51       -0.30    134.29 o 
  12   9   0        0.67       19.32    110.06 o 
   0  10   0      735.46      810.10     71.92 o 
   1  10   0    14537.46    15028.78    188.21 o 
   2  10   0       16.58       -0.37     53.15 o 
   3  10   0      720.36      684.80     63.80 o 
   4  10   0     1404.17     1429.00     75.35 o 
   5  10   0      209.45      226.06     51.98 o 
   6  10   0      429.07      488.32     52.03 o 
   7  10   0      598.26      619.29     49.53 o 
   8  10   0      116.62      110.38     62.05 o 
   9  10   0        9.99       21.30     64.05 o 
  10  10   0      503.00      553.16     69.31 o 
  11  10   0        5.85       18.89     93.58 o 
   1  11   0      913.27      900.81     54.77 o 
   2  11   0      901.84      914.68     60.41 o 
   3  11   0       73.61       92.46     62.54 o 
   4  11   0      371.38      462.80     64.53 o 
   5  11   0       68.02       40.44     66.45 o 
   6  11   0      247.11      166.25     64.31 o 
   7  11   0      499.61      530.72     60.91 o 
   8  11   0      140.00      207.43     82.93 o 
   9  11   0      161.21      158.74     82.47 o 
  10  11   0       27.66       28.21    108.72 o 
  11  11   0       18.09       90.21    198.20 o 
   0  12   0     2543.03     2458.07     93.91 o 
   1  12   0      922.14      891.09     57.77 o 
   2  12   0     1896.33     1859.30     68.13 o 
   3  12   0       15.73       21.24     65.18 o 
   4  12   0      112.45       81.19     62.90 o 
   5  12   0       66.92       72.13     63.65 o 
   6  12   0       81.94       73.38     67.34 o 
   7  12   0      437.99      355.20     69.28 o 
   8  12   0        5.38       68.03    106.38 o 
   9  12   0      133.28      110.17    107.45 o 
  10  12   0        2.69       33.44    183.79 o 
   1  13   0        1.62       24.02     56.78 o 
   2  13   0        1.28       34.83     58.75 o 
   3  13   0       51.69       50.11     65.82 o 
   4  13   0      397.77      389.73     68.24 o 
   5  13   0      221.71      188.86     64.81 o 
   6  13   0      178.55      114.09     64.65 o 
   7  13   0      537.53      493.35     80.48 o 
   8  13   0      407.43      380.15    118.25 o 
   9  13   0       77.49       25.92    115.62 o 
   0  14   0      878.44      874.82     87.10 o 
   1  14   0     2819.29     2736.73     71.10 o 
   2  14   0      463.11      438.37     72.08 o 
   3  14   0      304.80      276.62     71.33 o 
   4  14   0      754.68      795.18     73.37 o 
   5  14   0      243.28      215.54     68.27 o 
   6  14   0       28.20      107.33     67.70 o 
   7  14   0      277.43      234.22     74.86 o 
   8  14   0       62.90       31.61    141.06 o 
   9  14   0      110.85      175.57    115.99 o 
   1  15   0      504.65      374.36     67.14 o 
   2  15   0      844.09      832.03     80.33 o 
   3  15   0        3.42       90.65     72.51 o 
   4  15   0     1081.37     1178.00     79.36 o 
   5  15   0      149.01       77.79     68.17 o 
   6  15   0      161.74       85.71     72.73 o 
   7  15   0      220.02      294.57    101.87 o 
   8  15   0       94.36      134.99    107.28 o 
   0  16   0      124.51      136.66     85.81 o 
   1  16   0      522.72      572.72     69.28 o 
   2  16   0       43.70       70.15     74.88 o 
   3  16   0        7.32       17.90     75.84 o 
   4  16   0      474.95      537.60     77.75 o 
   5  16   0      367.53      453.17     76.04 o 
   6  16   0      334.21      364.72     84.25 o 
   1  17   0       70.64       79.59     75.65 o 
   2  17   0      249.72      292.67     78.53 o 
   3  17   0      754.94      855.63     84.66 o 
   4  17   0       59.42       14.22     79.34 o 
   5  17   0      212.33      217.30     83.07 o 
   0  18   0      650.74      609.36    119.94 o 
   1  18   0        9.96       -5.47     93.34 o 
   2  18   0      180.24      102.22     81.99 o 
   3  18   0      180.13      151.30     84.50 o 
 -13   1   1       28.13       59.64    211.79 o 
 -12   1   1      692.21      781.87    147.52 o 
 -11   1   1      395.20      377.80    136.25 o 
 -10   1   1      261.53      251.11     73.79 o 
  -9   1   1      917.10      933.44     43.91 o 
  -8   1   1        3.15       27.56     31.49 o 
  -7   1   1      197.84      162.22     37.41 o 
  -6   1   1      106.53       73.07     31.50 o 
  -5   1   1      684.41      744.09     33.61 o 
  -4   1   1      415.36      468.46     30.20 o 
  -3   1   1       80.10      114.91     29.36 o 
  -2   1   1    17283.51    18935.75    346.39 o 
   2   1   1    10807.97    11273.81    141.43 o 
   3   1   1      258.45      214.18     28.34 o 
   4   1   1      989.71     1031.20     48.82 o 
   5   1   1     1047.47      947.30     28.43 o 
   6   1   1     4617.94     4677.02     41.41 o 
   7   1   1     3971.91     3763.71     45.63 o 
   8   1   1     1677.58     1563.87     32.56 o 
   9   1   1       42.85       59.66     75.01 o 
  10   1   1      232.88      235.94     60.80 o 
  11   1   1       41.52       32.65    135.53 o 
  12   1   1       24.85       38.66    214.42 o 
  13   1   1      174.66      161.81    153.55 o 
 -13   2   1      115.41      106.71    145.65 o 
 -12   2   1        2.34       -1.30    137.11 o 
 -11   2   1      617.73      774.22    141.46 o 
 -10   2   1      215.00      117.01     65.20 o 
  -9   2   1      125.56      130.75     53.20 o 
  -8   2   1      760.92      709.35     45.35 o 
  -7   2   1     2652.24     2747.49     67.21 o 
  -6   2   1     2162.51     1780.29     43.42 o 
  -5   2   1      958.08     1012.35     25.13 o 
  -4   2   1     4517.45     3776.98     56.24 o 
  -3   2   1      612.63      497.28     53.60 o 
  -2   2   1       28.46       84.44     29.85 o 
  -1   2   1      324.28      249.04     29.76 o 
   0   2   1    26248.61    23064.55   5935.71 o 
   1   2   1     2020.23     1801.17     22.97 o 
   2   2   1     6671.67     6319.60     61.10 o 
   3   2   1    43424.94    48273.79    233.69 o 
   4   2   1    13237.77    13560.29     94.69 o 
   5   2   1    14432.55    13943.24     97.68 o 
   6   2   1      795.72      916.23     45.36 o 
   7   2   1     2818.85     2816.69     59.06 o 
   8   2   1       32.40       41.94     48.38 o 
   9   2   1       17.35       -2.94     49.56 o 
  10   2   1     1596.31     1440.68     98.32 o 
  11   2   1      547.28      767.12     87.80 o 
  12   2   1      123.27      124.29    149.71 o 
  13   2   1      160.34      224.56    149.92 o 
 -13   3   1        6.79      -33.90    210.39 o 
 -12   3   1      876.72     1303.62    157.71 o 
 -11   3   1      891.43      892.36    111.32 o 
 -10   3   1      273.55      283.30     69.06 o 
  -9   3   1     2674.71     2650.99     69.84 o 
  -8   3   1     3309.31     3491.37     69.78 o 
  -7   3   1     2010.96     1903.67     68.49 o 
  -6   3   1     3294.13     3129.20     47.98 o 
  -5   3   1       24.48       24.92     31.76 o 
  -4   3   1      491.83      482.63     35.87 o 
  -3   3   1     2297.73     2045.31     41.49 o 
  -2   3   1     4513.35     4273.52     67.15 o 
  -1   3   1     9466.08     9805.44     52.45 o 
   0   3   1     7432.17     9819.55    121.11 o 
   1   3   1    12521.38    15266.49    143.66 o 
   2   3   1    12454.15    12523.15    163.18 o 
   3   3   1    10116.85     9252.31     54.77 o 
   4   3   1     2457.26     2211.37     39.98 o 
   5   3   1     7007.18     6698.85     86.54 o 
   6   3   1      808.60      826.07     46.51 o 
   7   3   1     1727.74     1688.76     56.42 o 
   8   3   1     2780.48     2631.95     65.18 o 
   9   3   1        0.54       -9.72     52.83 o 
  10   3   1     4152.90     4656.80    165.15 o 
  11   3   1       67.06       46.15     82.53 o 
  12   3   1      161.34      157.84    143.24 o 
  13   3   1      146.03      196.74    155.51 o 
 -13   4   1        2.24       21.87    149.39 o 
 -12   4   1        9.77       76.39    106.61 o 
 -11   4   1      418.24      639.99    104.46 o 
 -10   4   1     1422.17     1392.34     77.58 o 
  -9   4   1     1747.52     1657.50     65.14 o 
  -8   4   1      557.29      505.72     57.08 o 
  -7   4   1       15.73       23.80     31.96 o 
  -6   4   1     4209.60     3878.48     51.98 o 
  -5   4   1     2750.69     2552.93     46.41 o 
  -4   4   1    13702.66    12820.96    112.53 o 
  -3   4   1      171.28       79.61     33.33 o 
  -2   4   1     6741.89     7744.66     76.13 o 
  -1   4   1     2440.28     2540.39     41.39 o 
   0   4   1     7587.31     8233.12    112.07 o 
   2   4   1    18655.35    19053.64    221.67 o 
   3   4   1        4.92      -10.52     31.85 o 
   4   4   1     2184.94     2189.22     37.55 o 
   5   4   1     3882.35     3832.66     45.80 o 
   6   4   1      976.84      886.80     41.22 o 
   7   4   1      939.33      970.81     55.89 o 
   8   4   1     2677.78     2592.00     68.71 o 
   9   4   1       60.79       65.01     53.71 o 
  10   4   1       88.38       77.84     70.11 o 
  11   4   1      200.46      272.95     77.26 o 
  12   4   1      182.31       69.78    142.48 o 
  13   4   1      159.72      494.50    154.55 o 
 -13   5   1       94.54      237.13    147.09 o 
 -12   5   1       12.34       36.45    109.30 o 
 -11   5   1       12.61       -6.20     80.17 o 
 -10   5   1      357.79      376.32     59.82 o 
  -9   5   1     1722.13     1794.64     68.29 o 
  -8   5   1     1009.11     1058.69     64.66 o 
  -7   5   1     2518.90     2576.68     51.84 o 
  -6   5   1     1096.17     1076.63     44.73 o 
  -5   5   1     1704.66     1687.47     46.18 o 
  -4   5   1     4341.32     4187.03     49.47 o 
  -3   5   1      939.16      787.16     34.95 o 
  -2   5   1     3894.39     3312.98     41.68 o 
  -1   5   1       90.97      231.67     22.30 o 
   0   5   1     2228.36     2361.84     46.89 o 
   1   5   1     5495.17     6036.28     46.33 o 
   2   5   1     1894.64     1728.97     36.42 o 
   3   5   1    15850.68    15729.68    111.53 o 
   4   5   1    12446.61    12356.59    114.93 o 
   5   5   1     2929.82     2710.44     43.02 o 
   6   5   1     1593.41     1687.58     50.30 o 
   7   5   1      820.66      768.42     58.61 o 
   8   5   1     1163.49     1224.30     64.70 o 
   9   5   1     1980.59     2134.42     71.68 o 
  10   5   1     1392.90     1598.08     86.38 o 
  11   5   1      672.43      758.99     83.73 o 
  12   5   1       10.21       -2.87    136.66 o 
  13   5   1       14.11       59.84    226.70 o 
 -13   6   1       26.86       45.48    120.19 o 
 -12   6   1      295.04      343.96    108.59 o 
 -11   6   1      315.31      348.63     78.52 o 
 -10   6   1      253.22      319.05     60.93 o 
  -9   6   1       42.96        4.08     62.26 o 
  -8   6   1     1643.55     1596.75     67.55 o 
  -7   6   1     1106.86     1074.24     48.89 o 
  -6   6   1     1250.05     1205.32     51.90 o 
  -5   6   1     2547.78     2400.10     47.64 o 
  -4   6   1      716.82      627.26     39.15 o 
  -3   6   1    10500.84    10283.10     65.33 o 
  -2   6   1      376.52      378.06     32.31 o 
  -1   6   1     1890.16     1817.95     35.93 o 
   0   6   1     1933.66     2587.47     41.99 o 
   1   6   1    19977.95    21537.50    127.22 o 
   2   6   1      143.72      328.78     37.36 o 
   3   6   1     8977.60     8700.50     90.16 o 
   4   6   1     5124.25     5064.51     55.18 o 
   5   6   1      995.90     1018.39     40.52 o 
   6   6   1     4682.98     4704.75     56.87 o 
   7   6   1      221.31      191.45     48.41 o 
   8   6   1      811.24      869.33     63.75 o 
   9   6   1       11.18       -4.88     57.66 o 
  10   6   1       12.94       -6.21     80.37 o 
  11   6   1       19.46       13.86     75.97 o 
  12   6   1      347.39      577.08    115.47 o 
  13   6   1        0.04      133.54    152.35 o 
 -12   7   1       33.87       45.63    106.64 o 
 -11   7   1       26.74       51.26     76.09 o 
 -10   7   1     1504.19     1625.56     74.06 o 
  -9   7   1       12.02       -2.04     69.91 o 
  -8   7   1      205.92      229.57     59.41 o 
  -7   7   1     1100.02     1131.47     52.43 o 
  -6   7   1      269.55      310.95     50.46 o 
  -5   7   1     3795.15     3805.92     57.16 o 
  -4   7   1     1283.94     1126.59     43.22 o 
  -3   7   1      331.53      421.62     35.94 o 
  -2   7   1    12357.56    12858.37    149.70 o 
  -1   7   1     5840.59     6234.08     63.82 o 
   0   7   1     8116.54     9039.84    101.56 o 
   1   7   1    13703.22    14865.88     99.66 o 
   2   7   1        0.73      -14.09     39.87 o 
   3   7   1     2620.62     2612.63     47.65 o 
   4   7   1     4338.12     4231.56     52.06 o 
   5   7   1      870.02      891.20     43.09 o 
   6   7   1     1765.39     1701.35     48.34 o 
   7   7   1     3856.33     3839.00     68.83 o 
   8   7   1      253.86      179.61     59.64 o 
   9   7   1     1673.66     1890.09     72.04 o 
  10   7   1        8.67       43.44     60.17 o 
  11   7   1     1597.91     1741.56     92.89 o 
  12   7   1       26.60       87.16    109.63 o 
 -12   8   1       16.47       19.90    107.96 o 
 -11   8   1       19.80        2.36     88.17 o 
 -10   8   1      114.77      145.78     63.86 o 
  -9   8   1      146.08      168.87     62.58 o 
  -8   8   1      336.01      314.19     62.41 o 
  -7   8   1      643.97      613.57     50.90 o 
  -6   8   1      957.01      935.42     55.46 o 
  -5   8   1     1408.08     1336.74     51.79 o 
  -4   8   1       91.85       37.09     40.54 o 
  -3   8   1     2600.44     2610.93     48.67 o 
  -2   8   1     1969.34     2106.83     40.92 o 
  -1   8   1      279.67      259.99     39.49 o 
   0   8   1      391.03      419.52     39.84 o 
   1   8   1     4401.52     4509.61     54.64 o 
   2   8   1     2374.66     2530.00     48.92 o 
   3   8   1     3512.78     3652.08     59.31 o 
   4   8   1     1333.56     1405.79     49.61 o 
   5   8   1     1109.12     1110.01     44.90 o 
   6   8   1     1021.67     1014.91     48.41 o 
   7   8   1        7.09        7.05     50.72 o 
   8   8   1      273.07      291.97     62.11 o 
   9   8   1      160.88      177.22     60.93 o 
  10   8   1       45.70       83.86     62.42 o 
  11   8   1      245.13      197.86     80.13 o 
  12   8   1       85.89      130.44    109.72 o 
 -12   9   1       34.43       37.30    112.21 o 
 -11   9   1       73.98       63.79     77.60 o 
 -10   9   1       49.03       60.68     63.89 o 
  -9   9   1        7.67       11.76     71.05 o 
  -8   9   1      418.25      390.12     64.36 o 
  -7   9   1        3.31        2.21     52.17 o 
  -6   9   1       74.58       74.74     53.51 o 
  -5   9   1       93.12       66.42     46.61 o 
  -4   9   1       15.98       -5.31     51.47 o 
  -3   9   1       68.96       57.97     44.45 o 
  -2   9   1      466.06      514.65     33.63 o 
  -1   9   1     2471.37     2740.89     54.73 o 
   0   9   1       51.28       75.44     42.42 o 
   1   9   1     1334.79     1416.27     48.83 o 
   2   9   1     2015.84     2180.07     58.20 o 
   3   9   1      115.68       75.94     49.08 o 
   4   9   1       56.10      114.25     56.29 o 
   5   9   1      549.84      471.93     50.80 o 
   6   9   1       28.92       47.57     46.68 o 
   7   9   1      782.89      694.23     52.10 o 
   8   9   1       86.96       75.25     60.20 o 
   9   9   1       19.29       20.03     62.17 o 
  10   9   1      114.73       86.05     64.25 o 
  11   9   1        1.08      -16.82     99.94 o 
  12   9   1        0.34      -35.83    114.19 o 
 -11  10   1      154.65      135.86    103.19 o 
 -10  10   1      177.45      172.72     67.63 o 
  -9  10   1      751.82      663.92     68.30 o 
  -8  10   1       20.08       -5.25     60.61 o 
  -7  10   1      571.05      522.15     52.36 o 
  -6  10   1        1.67       35.15     61.86 o 
  -5  10   1     1368.87     1431.20     56.15 o 
  -4  10   1       77.62      117.05     53.06 o 
  -3  10   1     2583.29     2586.36     57.12 o 
  -2  10   1     2350.67     2379.25     65.46 o 
  -1  10   1     1922.69     1994.47     57.21 o 
   0  10   1     1493.50     1593.19     55.05 o 
   1  10   1     6974.80     7308.93     90.24 o 
   2  10   1     1463.64     1518.26     59.97 o 
   3  10   1      521.73      440.35     53.16 o 
   4  10   1      917.47      861.10     62.56 o 
   5  10   1      189.43      158.06     57.02 o 
   6  10   1       27.83       18.43     48.35 o 
   7  10   1      120.07      167.56     54.15 o 
   8  10   1      453.84      344.26     69.61 o 
   9  10   1       12.96       47.02     79.23 o 
  10  10   1      152.41       71.36     73.85 o 
 -11  11   1      143.68      359.94    191.08 o 
 -10  11   1      346.94      416.29     91.10 o 
  -9  11   1      315.54      279.29     84.26 o 
  -8  11   1      840.61      843.85     90.75 o 
  -7  11   1      169.25      146.77     57.20 o 
  -6  11   1       23.53       37.16     73.18 o 
  -5  11   1       10.91       32.94     78.55 o 
  -4  11   1      376.25      357.71     64.52 o 
  -3  11   1       69.29       69.16     63.99 o 
  -2  11   1     7077.40     7061.17    105.77 o 
  -1  11   1       65.15       43.98     51.04 o 
   0  11   1     3887.57     3759.55     67.09 o 
   1  11   1     1151.74     1100.67     55.90 o 
   2  11   1      588.11      626.29     59.58 o 
   3  11   1      494.10      530.74     56.89 o 
   4  11   1     2305.66     2471.36     76.39 o 
   5  11   1      175.00      214.82     60.43 o 
   6  11   1     1736.18     1647.81     63.04 o 
   7  11   1      120.61       98.86     61.77 o 
   8  11   1       13.00       -9.82     81.35 o 
   9  11   1     1521.61     1462.67     97.01 o 
  10  11   1        0.38        7.84     93.96 o 
  11  11   1      186.91      217.88    113.95 o 
 -10  12   1      647.31      890.54    149.21 o 
  -9  12   1        9.04       42.76    108.54 o 
  -8  12   1      314.01      291.08    112.47 o 
  -7  12   1      565.78      681.66     73.63 o 
  -6  12   1       12.38      -10.40     81.63 o 
  -5  12   1     3219.33     3502.43     99.72 o 
  -4  12   1       44.25       43.37     63.78 o 
  -3  12   1      651.48      644.37     69.24 o 
  -2  12   1      121.21       92.38     69.18 o 
  -1  12   1      272.75      284.15     54.02 o 
   0  12   1     1143.55     1297.42     59.80 o 
   1  12   1     4177.91     4422.29     74.41 o 
   2  12   1       14.71       51.41     56.82 o 
   3  12   1     1815.08     1762.02     65.62 o 
   4  12   1     1204.41     1112.38     71.58 o 
   5  12   1       53.33        3.81     67.15 o 
   6  12   1     1325.71     1412.20     71.31 o 
   7  12   1      168.48      206.65     69.67 o 
   8  12   1      796.25      755.81     92.21 o 
   9  12   1      182.35      179.37     85.69 o 
  10  12   1      181.39      175.51     91.29 o 
  -9  13   1        6.35       27.67    145.54 o 
  -8  13   1     1149.53     1088.74    121.33 o 
  -7  13   1      223.54      224.91     74.40 o 
  -6  13   1      328.85      341.21     74.69 o 
  -5  13   1        3.64       -4.17     64.01 o 
  -4  13   1      463.56      446.87     67.22 o 
  -3  13   1       34.98       61.16     69.78 o 
  -2  13   1     1238.43     1332.51     75.08 o 
  -1  13   1        2.38       27.17     54.21 o 
   0  13   1      391.75      483.88     56.17 o 
   1  13   1      436.57      407.57     56.93 o 
   2  13   1        7.97       46.97     63.24 o 
   3  13   1      409.86      451.04     68.23 o 
   4  13   1     2521.95     2580.52     82.18 o 
   5  13   1       40.39       48.86     66.04 o 
   6  13   1      323.24      355.85     65.83 o 
   7  13   1      390.99      353.56     86.69 o 
   8  13   1       19.50        3.07    108.00 o 
   9  13   1      919.86     1150.71    123.15 o 
  -9  14   1       65.22      130.43    119.59 o 
  -8  14   1       48.43       81.41    149.13 o 
  -7  14   1      182.43      128.09     72.88 o 
  -6  14   1       24.73       66.86     75.51 o 
  -5  14   1      268.43      324.92     69.53 o 
  -4  14   1      127.78      132.86     69.99 o 
  -3  14   1      499.43      627.51     73.83 o 
  -2  14   1       37.33        3.28     69.19 o 
  -1  14   1       83.42       76.38     56.08 o 
   0  14   1     1181.97     1246.71     64.31 o 
   1  14   1        7.17       40.48     57.26 o 
   2  14   1        3.41       -0.59     60.95 o 
   3  14   1       67.70       90.18     68.50 o 
   4  14   1        2.65       11.54     80.71 o 
   5  14   1      116.59      105.13     60.96 o 
   6  14   1       73.54       99.78     61.61 o 
   7  14   1      759.37      846.75    100.13 o 
   8  14   1       21.56        2.01    111.91 o 
   9  14   1       78.31       10.00    117.95 o 
  -8  15   1       63.05       58.18    104.58 o 
  -7  15   1       41.82       59.22     76.75 o 
  -6  15   1      116.92      146.45     80.51 o 
  -5  15   1       35.15       68.04     84.96 o 
  -4  15   1       12.80       45.69     86.60 o 
  -3  15   1     1500.05     1553.56     88.14 o 
  -2  15   1       48.45       62.63     70.76 o 
  -1  15   1      678.37      695.06     76.87 o 
   0  15   1      683.09      543.30     61.37 o 
   1  15   1      112.93       86.57     58.53 o 
   2  15   1      538.06      599.53     67.66 o 
   3  15   1      517.87      511.62     76.71 o 
   4  15   1      105.17      128.15     70.50 o 
   5  15   1      264.29      335.48     66.10 o 
   6  15   1       44.54      -10.28     91.49 o 
   7  15   1        1.45      -53.36    194.39 o 
   8  15   1       46.03      134.37    104.54 o 
  -6  16   1      209.77      257.90     78.98 o 
  -5  16   1       85.79      108.14     86.96 o 
  -4  16   1      432.06      427.08     89.30 o 
  -3  16   1       63.71       57.83     74.77 o 
  -2  16   1       30.76       45.37     76.86 o 
  -1  16   1      177.78      111.68     74.72 o 
   0  16   1       44.86       74.81     65.32 o 
   1  16   1      499.88      456.05     68.28 o 
   2  16   1     1567.31     1450.07     86.14 o 
   3  16   1      433.38      335.09     77.34 o 
   4  16   1      399.30      268.66     79.29 o 
   5  16   1      354.24      379.19     85.20 o 
   6  16   1       66.98      109.13     84.01 o 
  -5  17   1        9.53       21.05     95.00 o 
  -4  17   1       61.23       18.55     87.49 o 
  -3  17   1      203.82      118.92     92.36 o 
  -2  17   1      272.78      231.85     78.04 o 
  -1  17   1      282.27      242.83     77.74 o 
   0  17   1       36.64       32.18     74.91 o 
   1  17   1       37.76        6.84     66.17 o 
   2  17   1      240.55      193.27     77.90 o 
   3  17   1       26.63       51.77     77.90 o 
   4  17   1        4.10       33.67     82.25 o 
   5  17   1      101.98      108.49     98.92 o 
  -3  18   1      142.52      119.27     95.55 o 
  -2  18   1      117.13      116.57     97.39 o 
  -1  18   1        1.32        7.67     94.30 o 
   0  18   1        9.40       29.29     80.03 o 
   1  18   1       52.34      192.97     94.95 o 
   2  18   1       50.70       52.85     92.29 o 
   3  18   1      102.93       77.66    118.90 o 
 -13   0   2       13.49      150.74    203.08 o 
 -12   0   2        7.47      132.10    208.49 o 
 -11   0   2      493.38      350.64    193.39 o 
 -10   0   2     4189.35     4805.92    244.90 o 
  -9   0   2     2540.66     2601.48     67.94 o 
  -8   0   2      228.79      214.56     43.11 o 
  -7   0   2     1039.81     1023.80     43.65 o 
  -6   0   2     3925.13     3497.70     50.09 o 
  -5   0   2       15.56       54.01     31.33 o 
  -4   0   2    21240.79    19286.02    293.91 o 
  -3   0   2     2758.58     3479.92     71.72 o 
  -2   0   2    48951.59    54155.09    564.02 o 
   2   0   2      560.84      327.71     69.95 o 
   3   0   2    13860.19    16858.40    199.55 o 
   4   0   2    29418.32    30080.45   3367.03 o 
   5   0   2     7990.38     6938.11    263.76 o 
   6   0   2    10753.11    10318.02    321.44 o 
   7   0   2    10445.28     8881.68    279.36 o 
   8   0   2       10.97       11.81     21.45 o 
   9   0   2     3600.32     3836.95    119.91 o 
  10   0   2      115.03      115.14    148.88 o 
  11   0   2       48.25       62.93    202.03 o 
  12   0   2      611.93      767.53    212.98 o 
  13   0   2     1179.70     1518.78    241.58 o 
 -13   1   2      107.74      161.58    147.77 o 
 -12   1   2      124.30      260.00    142.52 o 
 -11   1   2       19.18       64.39    132.19 o 
 -10   1   2       51.14       74.82     93.44 o 
  -9   1   2      971.73      996.26     37.45 o 
  -8   1   2      351.72      349.17     32.51 o 
  -7   1   2     7648.23     7411.43     86.55 o 
  -6   1   2     2349.08     2102.24     39.72 o 
  -5   1   2       97.09       71.27     15.16 o 
  -4   1   2     2080.54     2294.72     37.01 o 
  -3   1   2    10118.80    10770.51     85.92 o 
  -2   1   2     1096.70      821.46     43.12 o 
  -1   1   2    42055.17    43889.09    423.78 o 
   1   1   2    39515.70    41528.63   5598.46 o 
   2   1   2    14828.74    15785.83    349.34 o 
   3   1   2     3640.23     4336.84     33.88 o 
   4   1   2    38691.32    40260.11    226.68 o 
   5   1   2       66.87       15.37     20.87 o 
   6   1   2     7491.65     7301.86     87.35 o 
   7   1   2      282.95      364.93     44.82 o 
   8   1   2       22.19       38.38     31.13 o 
   9   1   2      851.15      929.53     86.22 o 
  10   1   2     1775.69     1910.87     75.00 o 
  11   1   2        1.22       47.72     81.49 o 
  12   1   2      794.94     1233.32    205.55 o 
  13   1   2      104.41      163.81    155.70 o 
 -13   2   2       13.86       96.42    144.28 o 
 -12   2   2       13.06       76.47    144.88 o 
 -11   2   2        4.45       17.18    100.22 o 
 -10   2   2       17.05       10.76     63.19 o 
  -9   2   2     1709.78     1824.33     47.62 o 
  -8   2   2        3.86      -11.76     44.70 o 
  -7   2   2        9.95       12.45     38.68 o 
  -6   2   2     5370.43     4740.61     98.87 o 
  -5   2   2     1964.76     1770.60     42.29 o 
  -4   2   2     2210.51     1758.01     44.32 o 
  -3   2   2        6.59       37.61     41.30 o 
  -2   2   2     8169.30     8350.16    600.31 o 
  -1   2   2     1063.12     1352.25     39.85 o 
   0   2   2     1716.34     1809.85     75.97 o 
   1   2   2    16882.41    20140.96    134.24 o 
   2   2   2    66023.48    72265.89    786.57 o 
   3   2   2     8264.88     8366.20     68.47 o 
   4   2   2     1164.06     1219.33     29.31 o 
   5   2   2     1263.34     1400.19     39.16 o 
   6   2   2     1049.45     1244.94     32.99 o 
   7   2   2     2501.30     2257.36     56.14 o 
   8   2   2       44.36       59.94     46.44 o 
   9   2   2      310.90      250.18     79.82 o 
  10   2   2      815.22      686.40     88.19 o 
  11   2   2       41.32       20.59     85.39 o 
  12   2   2        1.76       19.05    199.72 o 
  13   2   2       17.55      131.74    151.65 o 
 -13   3   2       18.03      138.11    150.94 o 
 -12   3   2        7.95       22.29    108.26 o 
 -11   3   2       72.18      129.45    102.86 o 
 -10   3   2       58.31       33.43     70.30 o 
  -9   3   2      189.03      134.33     65.26 o 
  -8   3   2     1305.81     1330.58     69.66 o 
  -7   3   2        2.80       10.55     28.87 o 
  -6   3   2      455.45      416.66     35.33 o 
  -5   3   2      292.92      313.74     38.22 o 
  -4   3   2      966.45     1092.36     54.83 o 
  -3   3   2       55.06       81.61     49.67 o 
   0   3   2     2621.31     3539.94     96.20 o 
   1   3   2     7693.14     9672.68    130.87 o 
   2   3   2    16715.60    19290.12    142.84 o 
   3   3   2     1185.62     1092.80     32.45 o 
   4   3   2     3389.74     3355.05     45.01 o 
   5   3   2     2711.65     2466.92     43.29 o 
   6   3   2      300.35      382.97     35.60 o 
   7   3   2        2.46       13.97     52.60 o 
   8   3   2      287.67      346.67     53.05 o 
   9   3   2     1999.74     2013.38     63.81 o 
  10   3   2       57.13       30.65     82.24 o 
  11   3   2      455.24      532.47     93.35 o 
  12   3   2       12.92        4.96    204.78 o 
  13   3   2      412.59      335.27    152.95 o 
 -13   4   2      166.25      188.38    150.07 o 
 -12   4   2       54.25      108.56    106.37 o 
 -11   4   2      322.34      242.25    102.98 o 
 -10   4   2       62.44       58.08     68.39 o 
  -9   4   2      182.61      157.95     57.26 o 
  -8   4   2        3.25       -9.73     64.51 o 
  -7   4   2      911.09      852.02     53.20 o 
  -6   4   2     1148.18     1199.75     46.81 o 
  -5   4   2      656.16      625.95     43.98 o 
  -4   4   2     1846.93     1858.08     48.75 o 
  -3   4   2       42.81       43.58     39.75 o 
  -2   4   2     2581.65     3042.73     64.46 o 
  -1   4   2     1834.97     2002.58     91.53 o 
   0   4   2    29437.53    33518.33    311.97 o 
   1   4   2     4290.58     5039.52     44.70 o 
   2   4   2     2756.64     3255.40     39.57 o 
   3   4   2     6679.59     7340.63     45.49 o 
   4   4   2       12.32       70.33     34.96 o 
   5   4   2     5382.35     5584.64     82.49 o 
   6   4   2     6568.28     6764.96    105.11 o 
   7   4   2     3010.42     3020.97     55.41 o 
   8   4   2     1162.54     1149.84     61.43 o 
   9   4   2     1664.32     1513.47     65.21 o 
  10   4   2       10.36       36.99     98.59 o 
  11   4   2      197.77      148.77     85.42 o 
  12   4   2      121.04      189.09    144.30 o 
  13   4   2        5.40      -10.09    149.07 o 
 -13   5   2       15.46       78.59    114.32 o 
 -12   5   2      149.16      237.04    104.81 o 
 -11   5   2        7.66       54.56     99.01 o 
 -10   5   2     1278.28     1252.24     66.09 o 
  -9   5   2       25.05       41.27     63.13 o 
  -8   5   2       45.57       54.88     56.94 o 
  -7   5   2     1083.64     1068.74     47.16 o 
  -6   5   2     1721.21     1827.67     51.41 o 
  -5   5   2       59.95        8.56     38.74 o 
  -4   5   2       64.67      113.12     38.83 o 
  -3   5   2     1824.43     1951.25     40.32 o 
  -2   5   2      923.23     1134.49     42.89 o 
  -1   5   2    14109.04    15351.23    117.15 o 
   0   5   2    25054.15    30439.11    221.01 o 
   1   5   2    19059.66    22672.73    169.92 o 
   2   5   2     9629.48    10225.76     98.78 o 
   3   5   2      116.09      145.96     28.87 o 
   4   5   2    16523.20    17508.18    212.49 o 
   5   5   2      934.35      946.79     43.89 o 
   6   5   2      889.65      868.19     46.38 o 
   7   5   2        0.51        4.40     44.82 o 
   8   5   2      608.59      530.46     59.20 o 
   9   5   2       32.89       18.86     57.12 o 
  10   5   2     1292.60     1318.05     86.11 o 
  11   5   2      406.26      439.47     83.51 o 
  12   5   2      317.44      329.98    143.52 o 
  13   5   2      156.24      148.19    154.31 o 
 -13   6   2      173.72      147.05    121.72 o 
 -12   6   2      125.66      156.62    109.74 o 
 -11   6   2       44.65        9.55    119.24 o 
 -10   6   2       48.52       51.82     58.88 o 
  -9   6   2      529.97      564.95     62.82 o 
  -8   6   2      879.50      874.03     65.84 o 
  -7   6   2      216.67      188.45     45.55 o 
  -6   6   2     4043.24     3951.91     65.29 o 
  -5   6   2       49.60       35.79     43.70 o 
  -4   6   2    10341.89    10166.31    145.93 o 
  -3   6   2     1991.91     1993.96     45.41 o 
  -2   6   2     2995.06     2975.71     57.23 o 
  -1   6   2     3246.45     3487.02     34.42 o 
   0   6   2     5877.34     6533.06     73.79 o 
   1   6   2       17.59       71.15     30.82 o 
   2   6   2     5139.82     5477.82     76.02 o 
   3   6   2     3084.60     2948.20     47.42 o 
   4   6   2      693.28      623.53     36.88 o 
   5   6   2     2879.60     2815.22     54.97 o 
   6   6   2      396.91      364.11     48.53 o 
   7   6   2     4428.64     4430.68    102.73 o 
   8   6   2        4.09      -11.82     72.00 o 
   9   6   2      119.15      137.37     58.88 o 
  10   6   2       81.93       77.31     83.58 o 
  11   6   2       11.12       47.19     88.55 o 
  12   6   2        1.21       40.94     91.24 o 
  13   6   2       95.73      137.27    226.08 o 
 -12   7   2      163.39      247.02    109.99 o 
 -11   7   2        9.65       70.99     81.72 o 
 -10   7   2        7.02        5.93     61.94 o 
  -9   7   2        1.86       51.18     60.57 o 
  -8   7   2       77.79      150.33     61.19 o 
  -7   7   2     2108.03     2063.66     60.84 o 
  -6   7   2      858.83      817.75     54.36 o 
  -5   7   2       40.43       25.45     46.72 o 
  -4   7   2     1060.79     1141.66     47.09 o 
  -3   7   2     4155.35     4244.37     55.12 o 
  -2   7   2     4213.97     4207.78     46.23 o 
  -1   7   2       20.22       40.66     19.77 o 
   0   7   2     1949.93     1736.02     43.29 o 
   1   7   2     5445.63     5891.62     57.74 o 
   2   7   2      318.51      308.97     40.60 o 
   3   7   2     2844.25     2887.30     51.36 o 
   4   7   2      736.46      527.30     40.49 o 
   5   7   2     1325.01     1261.83     45.47 o 
   6   7   2     3267.14     3327.70     66.04 o 
   7   7   2      505.88      551.14     54.70 o 
   8   7   2        1.68       26.57     49.89 o 
   9   7   2       90.91       11.41     72.07 o 
  10   7   2      221.67      230.64     75.07 o 
  11   7   2      575.30      764.27     87.36 o 
  12   7   2      147.96      289.63     94.76 o 
 -12   8   2       13.00        0.48    141.40 o 
 -11   8   2      483.58      604.15     82.63 o 
 -10   8   2       77.58      112.52     63.54 o 
  -9   8   2        4.76       19.21     61.09 o 
  -8   8   2      621.78      680.32     64.19 o 
  -7   8   2        0.21       26.95     50.80 o 
  -6   8   2      233.28      253.93     52.96 o 
  -5   8   2     4889.72     4818.46    102.40 o 
  -4   8   2     4118.22     3889.62     80.92 o 
  -3   8   2     6399.34     5882.06     62.17 o 
  -2   8   2      475.63      416.75     30.08 o 
  -1   8   2      512.82      545.67     25.09 o 
   0   8   2     6725.84     6999.03     86.67 o 
   1   8   2     2259.88     2166.43     43.97 o 
   2   8   2      707.84      500.21     40.31 o 
   3   8   2     3593.79     3417.34     75.00 o 
   4   8   2      226.77      184.38     45.90 o 
   5   8   2      316.70      297.45     44.91 o 
   6   8   2     5471.93     5357.60     73.08 o 
   7   8   2      300.05      190.39     51.78 o 
   8   8   2     1133.90     1270.29     58.92 o 
   9   8   2      150.96       90.92     59.81 o 
  10   8   2       46.51       59.15     66.50 o 
  11   8   2       49.62       25.64     91.60 o 
  12   8   2       10.59       -9.93    109.35 o 
 -12   9   2       37.01      139.90    112.29 o 
 -11   9   2      237.25      257.09    105.28 o 
 -10   9   2      197.84      189.42     65.98 o 
  -9   9   2       65.76       75.71     73.03 o 
  -8   9   2      709.70      856.22     66.47 o 
  -7   9   2       81.87        1.36     57.24 o 
  -6   9   2     2260.96     2396.81     72.06 o 
  -5   9   2      342.25      383.00     56.95 o 
  -4   9   2       55.99       35.44     46.51 o 
  -3   9   2      643.91      610.56     40.36 o 
  -2   9   2     4186.38     4276.98     48.70 o 
  -1   9   2       45.54       82.13     42.96 o 
   0   9   2    15896.11    15800.38    160.78 o 
   1   9   2     4881.16     5110.94     61.33 o 
   2   9   2     6482.40     6874.74     72.70 o 
   3   9   2     7741.79     7379.96    133.68 o 
   4   9   2      182.80      218.50     54.92 o 
   5   9   2     5022.77     4943.10     74.89 o 
   6   9   2      312.70      313.07     59.45 o 
   7   9   2        3.85       11.44     52.57 o 
   8   9   2       46.20       39.55     57.30 o 
   9   9   2      677.05      774.44     74.90 o 
  10   9   2       10.77      -19.64     69.74 o 
  11   9   2      783.09      989.35    118.62 o 
  12   9   2        3.09       65.82    141.86 o 
 -11  10   2       51.59      150.21    105.51 o 
 -10  10   2       59.14      128.24     79.94 o 
  -9  10   2       29.76       -0.44     75.60 o 
  -8  10   2       21.86       24.67     71.59 o 
  -7  10   2      295.47      246.57     59.28 o 
  -6  10   2        0.52       21.64     57.11 o 
  -5  10   2     2086.19     2119.61     68.07 o 
  -4  10   2      174.48      163.74     45.57 o 
  -3  10   2     5413.16     5441.21    111.26 o 
  -2  10   2     2325.66     2161.50    127.39 o 
  -1  10   2      175.52      139.10     49.57 o 
   0  10   2     4520.97     4531.27     66.35 o 
   1  10   2      538.62      572.61     51.16 o 
   2  10   2     1829.69     1752.68     60.24 o 
   3  10   2     2091.18     2129.08     57.58 o 
   4  10   2       41.76       48.52     59.03 o 
   5  10   2     1497.20     1408.40     60.72 o 
   6  10   2     2976.60     2763.45     76.74 o 
   7  10   2        2.24       12.31     59.04 o 
   8  10   2     1047.42     1135.05     75.22 o 
   9  10   2       70.80       59.83     77.49 o 
  10  10   2      141.36      122.60     80.30 o 
  11  10   2      113.25      128.10    116.35 o 
 -11  11   2       82.35      130.76    114.65 o 
 -10  11   2      125.08      118.38    107.35 o 
  -9  11   2       54.66       28.73     86.25 o 
  -8  11   2      412.26      386.70     86.21 o 
  -7  11   2      198.99      294.99     68.20 o 
  -6  11   2      639.64      615.40     80.54 o 
  -5  11   2        0.18       26.01     90.67 o 
  -4  11   2      127.15      107.62     65.77 o 
  -3  11   2       35.85       19.57     64.21 o 
  -2  11   2     2286.74     2254.95     77.00 o 
  -1  11   2     1285.73     1352.42     57.32 o 
   0  11   2      789.59      782.83     54.26 o 
   1  11   2       83.68      117.96     50.97 o 
   2  11   2     1977.92     2019.66     64.67 o 
   3  11   2      908.01      921.74     60.16 o 
   4  11   2        4.18       20.52     64.39 o 
   5  11   2     1739.43     1666.02     64.32 o 
   6  11   2       13.11      -17.54     62.00 o 
   7  11   2       13.76      -30.37     79.88 o 
   8  11   2        1.25       17.79     66.85 o 
   9  11   2      192.96      241.63     85.76 o 
  10  11   2       39.43       73.14     84.10 o 
  11  11   2       95.16      149.44    118.06 o 
 -10  12   2        1.19      -13.02    109.46 o 
  -9  12   2      109.63      121.65    114.19 o 
  -8  12   2       30.43      -11.97    109.60 o 
  -7  12   2        5.38      -13.35    107.90 o 
  -6  12   2       32.83       26.34     82.03 o 
  -5  12   2       69.43        5.15     75.85 o 
  -4  12   2       28.00       61.19     74.33 o 
  -3  12   2       12.07       20.74     75.90 o 
  -2  12   2       46.10       10.27     78.71 o 
  -1  12   2       19.28       45.34     58.78 o 
   0  12   2       53.14       58.95     54.15 o 
   1  12   2      174.25      220.26     53.77 o 
   2  12   2       50.69       47.99     59.24 o 
   3  12   2       25.85       43.59     56.08 o 
   4  12   2     1845.63     1691.48     73.98 o 
   5  12   2      144.51      142.82     55.79 o 
   6  12   2       90.02       98.98     67.20 o 
   7  12   2      246.24      259.81     70.90 o 
   8  12   2       22.51       31.38     87.35 o 
   9  12   2        1.51      -14.12     97.71 o 
  10  12   2        5.97       42.41     88.28 o 
  -9  13   2        9.69      -25.35    113.57 o 
  -8  13   2       29.34       -6.55    146.99 o 
  -7  13   2       35.81        8.64     81.77 o 
  -6  13   2        6.18       21.80     97.03 o 
  -5  13   2        0.16       28.42     85.83 o 
  -4  13   2        5.99        5.20     66.62 o 
  -3  13   2        2.79      -21.82     99.77 o 
  -2  13   2       23.80       54.43     98.20 o 
  -1  13   2     1147.18     1138.14     65.47 o 
   0  13   2        2.46        0.29     54.80 o 
   1  13   2      314.36      309.54     56.15 o 
   2  13   2     2131.99     2057.69     72.91 o 
   3  13   2     1017.41      918.41     62.12 o 
   4  13   2       35.73       51.59     65.09 o 
   5  13   2      389.68      334.03     61.15 o 
   6  13   2      135.28      178.39     77.73 o 
   7  13   2       10.83       23.49     83.27 o 
   8  13   2        3.16       23.19     87.01 o 
   9  13   2       17.44       35.97     89.25 o 
  -9  14   2        7.26       35.16    119.14 o 
  -8  14   2      102.11      193.95    120.88 o 
  -7  14   2        0.33        6.50     93.45 o 
  -6  14   2      115.64      142.93     77.16 o 
  -5  14   2      810.43      992.22     87.66 o 
  -4  14   2       10.33        6.41     99.22 o 
  -3  14   2     1914.90     2135.83     84.06 o 
  -2  14   2     1153.58     1044.34     75.83 o 
  -1  14   2      311.23      261.62     69.46 o 
   0  14   2      420.64      454.48     57.70 o 
   1  14   2      233.57      143.90     56.21 o 
   2  14   2       10.09      -11.63     60.98 o 
   3  14   2      358.04      359.14     63.93 o 
   4  14   2      903.25      781.70     68.77 o 
   5  14   2      223.80      163.50     71.32 o 
   6  14   2     1769.20     1841.74    157.87 o 
   7  14   2       69.01      103.27     83.75 o 
   8  14   2      418.66      400.32    123.87 o 
   9  14   2       61.18       32.73    118.61 o 
  -8  15   2      113.37      116.31    108.61 o 
  -7  15   2       54.57       43.85     79.60 o 
  -6  15   2      774.37      924.78     90.63 o 
  -5  15   2       13.95       51.47     80.35 o 
  -4  15   2        9.47      -16.31    144.50 o 
  -3  15   2      203.04      205.66     83.92 o 
  -2  15   2     1139.96     1097.27     80.41 o 
  -1  15   2       59.17       61.79     70.57 o 
   0  15   2     1410.25     1493.44     73.39 o 
   1  15   2       29.36       29.09     64.98 o 
   2  15   2     1785.59     1749.10     75.90 o 
   3  15   2      990.61     1035.67     80.28 o 
   4  15   2       57.32       37.56     76.24 o 
   5  15   2     1517.05     1422.33    104.37 o 
   6  15   2       58.22       71.94     78.53 o 
   7  15   2       12.80        2.27     81.52 o 
   8  15   2       17.29      -38.43    135.06 o 
  -6  16   2       18.00       25.31    104.69 o 
  -5  16   2      927.85     1106.84     96.35 o 
  -4  16   2      178.39      252.93     88.82 o 
  -3  16   2      928.68     1014.38     92.20 o 
  -2  16   2       38.69       71.43     84.97 o 
  -1  16   2       79.86      113.16     76.19 o 
   0  16   2       71.35      103.78     65.55 o 
   1  16   2       37.26       38.46     59.51 o 
   2  16   2      425.59      486.18     68.76 o 
   3  16   2      144.67      175.31     90.64 o 
   4  16   2      228.78      201.94     80.71 o 
   5  16   2       98.72       91.05     81.55 o 
   6  16   2      134.82      200.35     82.68 o 
  -5  17   2      241.32      210.98     94.32 o 
  -4  17   2       64.79       62.15     91.07 o 
  -3  17   2      137.41      173.40     90.80 o 
  -2  17   2       47.44      101.16     91.93 o 
  -1  17   2      343.37      388.46     94.95 o 
   0  17   2        5.03       50.87     75.21 o 
   1  17   2      191.45      202.71     87.37 o 
   2  17   2      183.65      144.15     91.95 o 
   3  17   2       33.48       60.31     81.50 o 
   4  17   2      474.95      598.00     88.69 o 
   5  17   2      261.30      315.81     97.06 o 
  -3  18   2        0.10      -11.01     99.13 o 
  -2  18   2      387.24      411.12    100.49 o 
  -1  18   2        5.06       24.97    119.52 o 
   0  18   2        3.87       37.54    173.07 o 
   1  18   2      384.20      451.16    116.97 o 
   2  18   2      157.90      166.24    116.34 o 
   3  18   2        0.50       10.05     96.04 o 
 -13   1   3      112.50      161.76    148.04 o 
 -12   1   3        0.58      -32.03    191.61 o 
 -11   1   3        3.87       39.69    132.51 o 
 -10   1   3      571.50      438.85     95.18 o 
  -9   1   3       36.78       47.86     38.30 o 
  -8   1   3      311.12      297.96     33.02 o 
  -7   1   3       25.15        6.42     28.98 o 
  -6   1   3      253.17      257.53     19.54 o 
  -5   1   3     3176.32     3006.08     27.58 o 
  -4   1   3     5216.01     5567.37     91.57 o 
  -3   1   3     2968.52     3376.79    133.46 o 
  -2   1   3    12047.38    13128.88    466.83 o 
  -1   1   3     2129.29     2046.15     37.85 o 
   0   1   3     3030.86     1464.27    370.15 o 
   1   1   3    11397.33    13274.95     93.67 o 
   2   1   3     6988.25     8769.84     65.72 o 
   3   1   3     7972.92     9098.69    280.12 o 
   4   1   3     9515.05     9702.99     74.35 o 
   5   1   3      581.06      641.90     29.20 o 
   6   1   3     3617.75     2987.00    148.36 o 
   7   1   3      154.64      153.65     40.44 o 
   8   1   3      312.07      259.21     25.79 o 
   9   1   3        4.59       14.73     80.53 o 
  10   1   3       64.40       32.09     83.05 o 
  11   1   3        3.91       17.22     74.00 o 
  12   1   3      662.77      886.02    157.35 o 
  13   1   3       11.10       83.64    220.48 o 
 -13   2   3      383.98      363.74    147.09 o 
 -12   2   3      418.29      380.61    148.45 o 
 -11   2   3      311.31      288.08     98.86 o 
 -10   2   3     1254.68     1452.87    105.33 o 
  -9   2   3      124.19       93.80     45.39 o 
  -8   2   3     5360.05     5171.83     56.01 o 
  -7   2   3       16.68       16.45     22.95 o 
  -6   2   3      289.92      306.51     26.31 o 
  -5   2   3     2390.39     2351.69     48.86 o 
  -4   2   3     2278.40     2023.93     48.13 o 
  -3   2   3    11998.69    12104.95    380.12 o 
  -2   2   3      120.27      348.92     34.11 o 
  -1   2   3    40868.42    55529.42   1470.83 o 
   0   2   3     7962.20    10352.17     65.30 o 
   1   2   3    18020.07    20505.30    217.92 o 
   2   2   3     4687.54     4984.83    155.26 o 
   3   2   3      397.34      588.27     42.56 o 
   4   2   3     3432.56     3756.95     73.70 o 
   5   2   3     2358.81     2600.34     40.06 o 
   6   2   3      406.92      415.55     30.89 o 
   7   2   3     6182.32     5962.68    251.33 o 
   8   2   3      577.31      523.53     51.11 o 
   9   2   3     2319.21     2523.28    103.43 o 
  10   2   3       86.12       44.06     80.91 o 
  11   2   3     3335.90     3430.11    167.83 o 
  12   2   3     1047.72     1094.90    158.71 o 
  13   2   3       10.11       25.45    154.43 o 
 -13   3   3      580.89      703.84    157.45 o 
 -12   3   3      248.91      344.93    106.41 o 
 -11   3   3       71.58       80.80    101.65 o 
 -10   3   3      118.40      216.54     96.31 o 
  -9   3   3        4.85       -3.75     68.16 o 
  -8   3   3       71.36       62.22     60.89 o 
  -7   3   3     3288.46     3139.46     55.64 o 
  -6   3   3      122.53       78.73     42.30 o 
  -5   3   3     4211.96     3781.62     80.95 o 
  -4   3   3       72.72       49.33     39.02 o 
  -1   3   3     9623.49    12090.29    120.48 o 
   0   3   3       24.88      181.22     27.54 o 
   1   3   3    43376.26    50071.76    618.93 o 
   2   3   3    47363.48    55097.28    832.29 o 
   3   3   3      234.20      232.81     29.49 o 
   4   3   3    34060.45    36002.71    262.57 o 
   5   3   3      201.41      157.68     34.55 o 
   6   3   3    10869.25    10822.00    106.46 o 
   7   3   3     1661.66     1673.59     44.58 o 
   8   3   3     1777.17     1765.39     59.56 o 
   9   3   3        3.19      -16.02     81.19 o 
  10   3   3       32.48       51.22     83.56 o 
  11   3   3      543.48      662.27     93.27 o 
  12   3   3      232.18      241.01    139.14 o 
  13   3   3       53.50      -20.26    144.36 o 
 -13   4   3       80.94      165.01    115.18 o 
 -12   4   3      190.75      219.95    111.15 o 
 -11   4   3        8.41       78.01    115.17 o 
 -10   4   3      847.83      989.49     63.17 o 
  -9   4   3     1061.83     1147.23     73.63 o 
  -8   4   3     5232.38     5301.71     94.01 o 
  -7   4   3       32.52       23.05     41.86 o 
  -6   4   3       59.86       21.24     44.08 o 
  -5   4   3     3866.08     3751.01     59.30 o 
  -4   4   3     9250.07     8566.60    147.90 o 
  -1   4   3      971.02      740.50     93.71 o 
   0   4   3     3648.12     4131.10     94.89 o 
   1   4   3      663.68      583.38     39.51 o 
   2   4   3      141.17       55.82     35.37 o 
   3   4   3    38756.79    41766.00    467.16 o 
   4   4   3     8976.88     9257.12     94.66 o 
   5   4   3     2602.59     2613.93     48.24 o 
   6   4   3       38.08       23.03     39.06 o 
   7   4   3     3885.80     3935.33     59.36 o 
   8   4   3       87.75      132.92     53.25 o 
   9   4   3     1209.25     1439.07     62.62 o 
  10   4   3       53.16      141.03     81.83 o 
  11   4   3      447.61      570.88     90.82 o 
  12   4   3        5.68      -42.18    140.32 o 
  13   4   3       20.01      -38.10    221.92 o 
 -13   5   3      225.26      390.75    119.88 o 
 -12   5   3      374.02      445.57    111.68 o 
 -11   5   3      187.57      287.84    102.49 o 
 -10   5   3      625.78      731.72     64.10 o 
  -9   5   3      788.93      850.46     63.53 o 
  -8   5   3      195.44      244.82     66.67 o 
  -7   5   3     1258.71     1130.78     55.64 o 
  -6   5   3     4929.44     4924.71     72.29 o 
  -5   5   3     4644.31     4748.09     70.28 o 
  -4   5   3     1485.96     1433.62     57.70 o 
  -3   5   3     1366.37     1426.24     61.65 o 
  -1   5   3       34.69       56.03     55.63 o 
   0   5   3     7369.30     6980.77     86.15 o 
   1   5   3     6045.12     5502.33     66.70 o 
   2   5   3     9958.76    10478.54    103.65 o 
   3   5   3      488.86      439.98     35.77 o 
   4   5   3     1135.72     1075.11     36.98 o 
   5   5   3     9651.35     9430.48    142.25 o 
   6   5   3     1003.97      875.67     47.09 o 
   7   5   3     1139.60     1140.80     50.75 o 
   8   5   3       19.15       32.72     47.26 o 
   9   5   3       90.07       34.11     55.20 o 
  10   5   3      132.56      140.93     79.43 o 
  11   5   3      450.37      567.02     91.19 o 
  12   5   3      483.85      750.19    141.91 o 
 -13   6   3       10.81       -0.94    150.56 o 
 -12   6   3       66.92      102.62    104.58 o 
 -11   6   3      555.19      651.98    109.57 o 
 -10   6   3        4.48       16.05     62.64 o 
  -9   6   3      218.99      361.33     60.76 o 
  -8   6   3      606.40      662.30     65.03 o 
  -7   6   3     2462.32     2447.24     60.73 o 
  -6   6   3       75.20      110.46     48.23 o 
  -5   6   3        3.11       39.60     44.15 o 
  -4   6   3      892.16      756.64     50.52 o 
  -3   6   3     2517.86     2267.52     61.64 o 
  -2   6   3      182.70      194.34     44.32 o 
  -1   6   3     1528.52     1399.45     54.33 o 
   0   6   3     2846.38     3132.16     48.92 o 
   1   6   3       18.47       34.31     30.97 o 
   2   6   3     9530.60     9775.48    110.55 o 
   3   6   3      488.04      533.76     39.75 o 
   4   6   3     2725.17     2364.95     45.52 o 
   5   6   3      622.77      622.16     44.55 o 
   6   6   3     2352.62     2354.82     62.34 o 
   7   6   3      438.92      420.27     50.36 o 
   8   6   3     2366.60     2700.48     61.84 o 
   9   6   3       25.47       26.49     55.65 o 
  10   6   3     2694.71     2795.39     98.09 o 
  11   6   3       93.79       98.40     90.72 o 
  12   6   3       87.74       86.25    128.17 o 
 -12   7   3      332.75      409.15    113.67 o 
 -11   7   3       87.06      110.78    103.25 o 
 -10   7   3        0.42       10.03     61.30 o 
  -9   7   3       24.04       12.41     61.64 o 
  -8   7   3      213.80      231.70     61.88 o 
  -7   7   3      977.28      989.16     57.41 o 
  -6   7   3     7317.54     7245.06    133.44 o 
  -5   7   3        5.57        1.57     53.79 o 
  -4   7   3     1634.72     1603.87     57.06 o 
  -3   7   3      571.77      558.75     45.34 o 
  -2   7   3     1039.74     1046.43     41.94 o 
  -1   7   3     4683.97     4502.53     57.26 o 
   0   7   3     1696.20     1768.29     39.56 o 
   1   7   3     3757.79     3906.87     49.52 o 
   2   7   3     1084.78      975.67     40.20 o 
   3   7   3     7443.29     7728.56    123.92 o 
   4   7   3     7667.68     7775.42    110.00 o 
   5   7   3     9850.25    10162.59    227.37 o 
   6   7   3     1444.62     1267.40     53.96 o 
   7   7   3     4914.65     5020.11     69.44 o 
   8   7   3       26.53       21.91     55.24 o 
   9   7   3       58.03       35.96     61.92 o 
  10   7   3       89.08       56.79     87.87 o 
  11   7   3      428.84      357.97    105.61 o 
  12   7   3       33.79       47.78    131.51 o 
 -12   8   3       31.72        7.96    123.90 o 
 -11   8   3      478.08      498.32    102.36 o 
 -10   8   3        7.95       -1.58     74.22 o 
  -9   8   3      562.42      609.04     80.34 o 
  -8   8   3      489.80      455.41     73.98 o 
  -7   8   3       37.93       46.33     59.33 o 
  -6   8   3      272.92      359.90     59.71 o 
  -5   8   3      302.24      313.77     57.90 o 
  -4   8   3      126.41       58.70     50.52 o 
  -3   8   3      380.08      320.36     46.02 o 
  -2   8   3      762.79      784.89     34.99 o 
  -1   8   3      471.35      437.16     24.07 o 
   0   8   3     3311.70     3542.48     54.54 o 
   1   8   3     2574.31     2625.35     46.86 o 
   2   8   3     1567.98     1627.53     42.65 o 
   3   8   3     1567.68     1618.65     48.13 o 
   4   8   3      717.88      679.54     50.00 o 
   5   8   3       12.60        0.04     54.19 o 
   6   8   3      153.86       93.72     55.99 o 
   7   8   3      234.87      231.58     53.93 o 
   8   8   3     1389.83     1410.22     68.67 o 
   9   8   3      154.10      100.88     71.00 o 
  10   8   3      566.90      585.91    107.09 o 
  11   8   3      169.50      221.46    108.54 o 
  12   8   3       42.33       15.89    109.64 o 
 -12   9   3        0.58       97.65    132.76 o 
 -11   9   3       23.05       -7.65     81.00 o 
 -10   9   3      392.32      342.15     81.36 o 
  -9   9   3       25.75       61.54     74.06 o 
  -8   9   3       60.93       71.38     71.42 o 
  -7   9   3      546.14      531.83     62.15 o 
  -6   9   3       57.77        9.77     58.91 o 
  -5   9   3      204.52      227.14     57.98 o 
  -4   9   3      478.84      497.84     54.96 o 
  -3   9   3      154.64      152.08     43.31 o 
  -2   9   3     1013.95      985.84     34.60 o 
  -1   9   3     1017.25     1051.36     33.87 o 
   0   9   3      179.99      125.55     44.16 o 
   1   9   3      286.90      273.09     42.12 o 
   2   9   3      584.96      624.97     42.98 o 
   3   9   3        1.99      -17.48     62.20 o 
   4   9   3      867.93      827.96     53.48 o 
   5   9   3       17.94       25.29     60.32 o 
   6   9   3      141.90      132.68     58.73 o 
   7   9   3      409.58      348.73     64.61 o 
   8   9   3       16.01      -18.83     61.20 o 
   9   9   3      373.32      289.02     77.91 o 
  10   9   3       17.55       37.25    104.54 o 
  11   9   3       19.03       69.22    110.90 o 
  12   9   3       72.85      144.60    120.42 o 
 -11  10   3        2.63       29.01     91.60 o 
 -10  10   3       29.72       10.22     86.47 o 
  -9  10   3      853.25      972.04     83.24 o 
  -8  10   3        3.58       21.04     79.31 o 
  -7  10   3       91.36      110.34     59.84 o 
  -6  10   3       19.55       13.58     58.66 o 
  -5  10   3       40.27       -9.72     55.41 o 
  -4  10   3      375.70      312.57     53.92 o 
  -3  10   3     1123.88     1195.58     44.53 o 
  -2  10   3     1123.99     1090.83     30.43 o 
  -1  10   3      883.73      861.89     57.05 o 
   0  10   3       60.03       53.65     47.84 o 
   1  10   3      129.89      110.55     47.78 o 
   2  10   3     2096.10     2164.76     54.20 o 
   3  10   3      346.19      360.57     48.33 o 
   4  10   3      104.45       60.43     48.10 o 
   5  10   3      638.89      613.17     66.88 o 
   6  10   3      442.53      412.75     62.46 o 
   7  10   3      159.63        1.91     63.70 o 
   8  10   3     1322.68     1298.75     74.14 o 
   9  10   3        2.25       -1.15     98.86 o 
  10  10   3      181.55      148.18     82.28 o 
  11  10   3        4.54       31.46    116.39 o 
 -11  11   3       34.89       74.35    119.51 o 
 -10  11   3      262.24      279.87    115.29 o 
  -9  11   3      103.32       68.51     85.42 o 
  -8  11   3      383.30      462.64     99.13 o 
  -7  11   3       27.06       32.57     66.48 o 
  -6  11   3     1154.44     1256.12    103.02 o 
  -5  11   3      197.09      210.53     82.85 o 
  -4  11   3     1330.67     1357.32     83.20 o 
  -3  11   3        8.40       77.19     91.78 o 
  -2  11   3       44.12       67.98     65.37 o 
  -1  11   3     1837.64     1898.05     63.77 o 
   0  11   3     1388.25     1484.93     57.98 o 
   1  11   3     1788.92     1694.67     58.98 o 
   2  11   3     1208.32     1158.81     55.91 o 
   3  11   3     1392.79     1362.79     56.54 o 
   4  11   3      172.80      154.94     51.48 o 
   5  11   3     3978.96     3927.63     87.29 o 
   6  11   3        2.07      -15.33     71.42 o 
   7  11   3     2783.51     2962.11     89.40 o 
   8  11   3       11.00       10.16     66.31 o 
   9  11   3       14.56       74.21     80.50 o 
  10  11   3        1.22       21.47     83.67 o 
  11  11   3      141.04      175.51    120.40 o 
 -10  12   3        0.43      -51.62    191.16 o 
  -9  12   3     1332.75     1529.53    130.92 o 
  -8  12   3       80.48       29.41     95.75 o 
  -7  12   3      759.12      798.44     87.54 o 
  -6  12   3       10.22       57.66     78.87 o 
  -5  12   3      852.65      793.75     79.58 o 
  -4  12   3      324.93      356.90     75.92 o 
  -3  12   3      720.94      818.36     83.38 o 
  -2  12   3     1106.13     1077.41     73.60 o 
  -1  12   3     1181.97     1254.49     74.87 o 
   0  12   3      673.09      636.64     55.51 o 
   1  12   3        8.52        6.54     52.89 o 
   2  12   3     2433.82     2460.31     71.90 o 
   3  12   3       44.19       32.15     64.60 o 
   4  12   3      533.47      552.84     54.67 o 
   5  12   3        2.14       41.11     64.09 o 
   6  12   3      157.65      179.74     67.13 o 
   7  12   3        4.91       -1.95     68.74 o 
   8  12   3     1600.05     1601.00     83.30 o 
   9  12   3       34.83      -21.68     97.52 o 
  10  12   3      567.73      637.01     94.12 o 
  -9  13   3       16.63      -42.16    175.32 o 
  -8  13   3       27.93       15.92    117.32 o 
  -7  13   3       44.81       19.66     81.40 o 
  -6  13   3     1573.61     1712.45     91.00 o 
  -5  13   3       31.39       58.09     77.37 o 
  -4  13   3      278.41      305.54     80.14 o 
  -3  13   3     1008.46      993.86     86.15 o 
  -2  13   3      586.71      439.34     71.40 o 
  -1  13   3     2428.46     2471.91     91.56 o 
   0  13   3     1995.73     2127.50     70.66 o 
   1  13   3       42.79       66.15     53.49 o 
   2  13   3      567.58      621.46     62.40 o 
   3  13   3        4.62       -0.53     93.63 o 
   4  13   3      196.55      183.81     61.21 o 
   5  13   3     3005.92     3269.85     98.01 o 
   6  13   3      233.62      281.90     74.86 o 
   7  13   3      568.62      651.02     77.75 o 
   8  13   3       36.16       50.73     72.62 o 
   9  13   3        0.05        4.82    101.08 o 
  -8  14   3        5.44      -32.08    175.56 o 
  -7  14   3      232.98      226.67     79.93 o 
  -6  14   3      109.31       75.18     80.73 o 
  -5  14   3       19.18       32.53     79.56 o 
  -4  14   3      631.28      835.76     86.86 o 
  -3  14   3      189.60      269.43     83.04 o 
  -2  14   3       30.95       29.17     82.20 o 
  -1  14   3        5.93       -7.70     94.70 o 
   0  14   3      532.59      550.59     62.39 o 
   1  14   3      361.37      355.10     58.29 o 
   2  14   3       57.02       54.65     66.25 o 
   3  14   3      308.13      321.47     63.08 o 
   4  14   3      436.24      405.84     77.45 o 
   5  14   3        7.09        8.93     75.80 o 
   6  14   3      336.54      308.37     80.13 o 
   7  14   3      156.97      122.73     87.08 o 
   8  14   3      165.53      171.31     88.29 o 
  -8  15   3       49.24        2.35    203.54 o 
  -7  15   3      202.16      174.33     83.14 o 
  -6  15   3      101.94       83.85     82.83 o 
  -5  15   3      419.42      439.25     87.07 o 
  -4  15   3        9.39      -20.34     88.82 o 
  -3  15   3        1.60       14.25     86.00 o 
  -2  15   3       42.23       33.96     86.12 o 
  -1  15   3       80.78      143.90     83.51 o 
   0  15   3        2.22       37.39     79.52 o 
   1  15   3        5.20       38.00     71.44 o 
   2  15   3       11.96      -19.27     71.68 o 
   3  15   3      325.78      255.02     64.98 o 
   4  15   3     1172.45     1180.74     83.96 o 
   5  15   3       66.74      106.60     78.52 o 
   6  15   3      637.95      648.34     84.42 o 
   7  15   3       18.75       17.58    113.32 o 
  -6  16   3        8.18       18.62    107.50 o 
  -5  16   3       23.85       -4.14     85.37 o 
  -4  16   3       77.03      139.46     87.50 o 
  -3  16   3       96.98       62.61     86.54 o 
  -2  16   3      944.47      928.87     94.04 o 
  -1  16   3      132.44      131.37     84.59 o 
   0  16   3      396.73      397.86     74.99 o 
   1  16   3      779.45      781.04     78.76 o 
   2  16   3       28.80       61.38     81.82 o 
   3  16   3      661.18      595.37     70.95 o 
   4  16   3       19.53       16.95     79.35 o 
   5  16   3        0.12       17.64     80.08 o 
   6  16   3       87.87       76.21     92.35 o 
  -5  17   3      303.39      171.00     94.37 o 
  -4  17   3       98.97      159.42     91.13 o 
  -3  17   3      124.63       64.82     90.89 o 
  -2  17   3       69.23       70.53     87.82 o 
  -1  17   3       47.05       -3.14     90.59 o 
   0  17   3       13.66       25.06     89.98 o 
   1  17   3        0.14       -0.46     86.03 o 
   2  17   3       74.54      122.86     87.66 o 
   3  17   3       33.61       81.60    108.41 o 
   4  17   3      162.45      149.96     97.52 o 
   5  17   3      255.97      177.59     96.47 o 
  -2  18   3       10.66       30.44    100.48 o 
  -1  18   3       61.98       74.65     97.26 o 
   0  18   3       33.37       59.66    117.22 o 
   1  18   3       21.48       36.46    110.40 o 
   2  18   3      134.19       75.22     89.92 o 
 -13   0   4        1.31      175.50    205.48 o 
 -12   0   4       69.73      111.68    204.62 o 
 -11   0   4      782.94      685.21    206.19 o 
 -10   0   4      941.34     1040.78    111.57 o 
  -9   0   4     2872.84     2807.85     78.44 o 
  -8   0   4     9565.62     9132.58     80.00 o 
  -7   0   4     1121.02     1144.42     43.37 o 
  -6   0   4    15152.28    14817.09    210.23 o 
  -5   0   4     1619.59     1612.46     42.03 o 
  -4   0   4       33.01       33.71     35.45 o 
  -3   0   4     5721.75     5280.53     78.29 o 
  -2   0   4    29326.18    28344.49    557.54 o 
  -1   0   4    11142.68    11327.88    285.10 o 
   0   0   4    24960.69    31933.05    685.00 o 
   1   0   4     9552.10    10582.94    135.55 o 
   2   0   4     3875.73     4961.72     57.99 o 
   3   0   4    41578.41    42663.46    416.17 o 
   4   0   4     2549.31     2843.19     57.42 o 
   5   0   4    25224.90    24723.85    138.11 o 
   6   0   4      445.13      332.18     74.37 o 
   7   0   4     2341.19     2344.03    180.53 o 
   8   0   4      263.41      402.46    168.82 o 
   9   0   4     4338.53     5117.32    246.69 o 
  10   0   4        4.51       16.87     89.55 o 
  11   0   4     1240.03     1691.49    116.12 o 
 -13   1   4      209.72      325.16    149.40 o 
 -12   1   4      398.26      132.01    141.04 o 
 -11   1   4      120.45      256.84     96.71 o 
 -10   1   4        8.84        6.32     91.50 o 
  -9   1   4      203.78      204.63     39.72 o 
  -8   1   4        9.34       -0.28     28.78 o 
  -7   1   4     1519.09     1368.42     27.24 o 
  -6   1   4     1473.18     1200.90     23.86 o 
  -5   1   4    12221.97    10545.01    200.81 o 
  -4   1   4      199.29      318.81     30.16 o 
  -3   1   4      215.65      243.73     41.95 o 
  -2   1   4     7424.27     8168.48    138.20 o 
  -1   1   4     1007.02     1357.07     42.52 o 
   0   1   4    43685.94    56365.28    495.11 o 
   1   1   4     1331.47     1382.72     41.90 o 
   2   1   4    44524.28    46244.78   1226.60 o 
   3   1   4      264.33      490.92     57.25 o 
   4   1   4       23.35       41.96     42.10 o 
   5   1   4      204.43      335.40     84.99 o 
   6   1   4     6405.85     5600.50    214.83 o 
   7   1   4      995.27      779.65    226.14 o 
   8   1   4     2815.83     3133.54    146.08 o 
   9   1   4      566.57      438.62     87.99 o 
  10   1   4       41.88       60.07     82.53 o 
  11   1   4     1693.72     1917.65    106.51 o 
  12   1   4       89.49       75.36    145.23 o 
 -13   2   4        4.74       49.50    144.96 o 
 -12   2   4        7.81      109.61    107.71 o 
 -11   2   4      304.68      294.40    102.85 o 
 -10   2   4      169.93      200.00     64.71 o 
  -9   2   4      530.63      558.20     49.07 o 
  -8   2   4     6543.10     6171.25    156.32 o 
  -7   2   4     2571.79     2309.89     72.50 o 
  -6   2   4      387.45      476.80     21.04 o 
  -5   2   4       20.42       20.99     31.48 o 
  -4   2   4      151.64      219.25     37.82 o 
  -3   2   4     1281.04     1620.70    115.66 o 
  -2   2   4    11376.20    10609.09    233.56 o 
  -1   2   4     1133.60     1331.51     42.79 o 
   0   2   4       44.78      133.64     41.13 o 
   1   2   4    16229.47    19041.46    175.85 o 
   2   2   4     7767.28     7671.96    135.27 o 
   3   2   4     6504.61     7021.67    150.39 o 
   4   2   4     1402.05     1260.58     59.53 o 
   5   2   4     5644.10     4992.14     70.31 o 
   6   2   4      349.23      372.81     33.96 o 
   7   2   4      189.87      135.62     31.93 o 
   8   2   4     2425.58     2482.14     59.86 o 
   9   2   4      864.05      952.92     91.55 o 
  10   2   4      453.54      655.64     89.81 o 
  11   2   4      383.66      629.94     97.45 o 
  12   2   4       64.89      118.80    204.81 o 
 -13   3   4      138.91      174.27    146.78 o 
 -12   3   4      164.81      204.38    108.24 o 
 -11   3   4      172.31      330.18    101.92 o 
 -10   3   4      189.82      193.80     93.83 o 
  -9   3   4       70.90       62.50     63.16 o 
  -8   3   4      265.63      264.64     27.15 o 
  -7   3   4     1877.06     1841.42     54.22 o 
  -6   3   4     1894.94     1944.09     54.77 o 
  -5   3   4     1018.76      944.37     46.01 o 
  -4   3   4      341.14      207.33     71.39 o 
  -3   3   4       93.18      127.91     77.38 o 
  -2   3   4     2373.74     2464.93     59.86 o 
  -1   3   4     4861.59     5826.45     89.91 o 
   0   3   4      901.27     1401.66     66.88 o 
   1   3   4     2585.41     2967.19     59.48 o 
   2   3   4    10821.47    11628.68     97.38 o 
   3   3   4    13296.01    14040.73    105.54 o 
   4   3   4      994.90      874.23     37.60 o 
   5   3   4     2335.55     1979.89    158.48 o 
   6   3   4     3397.03     3606.96     70.10 o 
   7   3   4     2532.17     2533.47     49.54 o 
   8   3   4      929.78      811.35     40.83 o 
   9   3   4      211.85      152.92     85.08 o 
  10   3   4      523.49      483.60     91.32 o 
  11   3   4       63.54      108.66     89.38 o 
  12   3   4       51.07       95.75    117.88 o 
 -13   4   4        3.90       51.11    143.52 o 
 -12   4   4        6.64      110.25    108.64 o 
 -11   4   4      161.11       96.92    101.97 o 
 -10   4   4       92.69      115.85     96.84 o 
  -9   4   4      537.37      523.61     68.66 o 
  -8   4   4     1870.20     1725.39     52.91 o 
  -7   4   4      800.61      851.36     53.88 o 
  -6   4   4      384.17      376.24     62.65 o 
  -5   4   4       77.04       77.16     76.84 o 
  -1   4   4      576.28      560.10     36.66 o 
   0   4   4     1165.04     1193.17     38.40 o 
   1   4   4     4950.33     5755.79     68.27 o 
   2   4   4     1783.98     1655.55     45.64 o 
   3   4   4     1409.80     1336.75     41.94 o 
   4   4   4    15589.64    16079.17    211.97 o 
   5   4   4     1719.13     1732.47     41.68 o 
   6   4   4     1831.53     1824.79     51.52 o 
   7   4   4       86.86       37.61     41.99 o 
   8   4   4        8.48       -7.00     46.32 o 
   9   4   4      133.75       76.73     84.08 o 
  10   4   4       44.47       21.53     86.57 o 
  11   4   4      317.30      292.89    108.20 o 
  12   4   4      549.57      531.60    125.97 o 
 -13   5   4      205.95      205.10    121.02 o 
 -12   5   4      247.08      263.37    107.27 o 
 -11   5   4      425.25      540.09    106.80 o 
 -10   5   4      181.39      147.58     60.37 o 
  -9   5   4      640.92      633.90     72.23 o 
  -8   5   4       45.26       42.79     46.28 o 
  -7   5   4      578.00      597.92     54.85 o 
  -6   5   4        1.72       10.36     60.58 o 
  -5   5   4       50.29       10.84     76.42 o 
  -4   5   4      311.40      293.95     93.21 o 
  -2   5   4     1202.39     1039.09     38.16 o 
  -1   5   4     1877.57     2318.11     80.64 o 
   0   5   4     9746.61    10047.88     89.24 o 
   1   5   4     1340.95     1234.83     38.09 o 
   2   5   4    21141.47    22164.80     99.07 o 
   3   5   4     2634.33     2730.01     56.45 o 
   4   5   4     3998.60     4163.22     74.93 o 
   5   5   4       96.49       73.47     38.85 o 
   6   5   4     1435.77     1304.64     45.90 o 
   7   5   4     2295.48     2198.55     59.53 o 
   8   5   4     4299.66     4295.55     70.33 o 
   9   5   4      273.68      236.74     57.99 o 
  10   5   4      691.62      730.65    107.76 o 
  11   5   4      332.85      491.53    128.46 o 
  12   5   4       21.62      -16.64    124.74 o 
 -13   6   4       12.96       70.52    115.99 o 
 -12   6   4       70.68       42.06    108.99 o 
 -11   6   4        0.41        7.04     97.22 o 
 -10   6   4       10.12       36.09     88.07 o 
  -9   6   4       42.43       29.45     63.11 o 
  -8   6   4     2854.62     2816.13     73.13 o 
  -7   6   4        5.48       37.32     98.83 o 
  -6   6   4      361.52      341.17     66.42 o 
  -5   6   4      682.53      752.93     64.16 o 
  -4   6   4     1941.55     1814.04     77.18 o 
  -3   6   4     2124.59     2102.11    115.31 o 
  -1   6   4      514.21      425.39     51.97 o 
   0   6   4     2236.52     2372.56     40.26 o 
   1   6   4       51.24       87.94     32.83 o 
   2   6   4      222.57      222.45     38.37 o 
   3   6   4    14348.71    14230.36    301.35 o 
   4   6   4      842.88      708.33     39.64 o 
   5   6   4     2877.39     2715.32     70.95 o 
   6   6   4     3586.46     3483.96     62.38 o 
   7   6   4       13.92       32.08     45.48 o 
   8   6   4       58.53       53.92     53.77 o 
   9   6   4      107.92      135.83     65.85 o 
  10   6   4       46.42      148.70    102.64 o 
  11   6   4      975.86     1020.57    145.93 o 
  12   6   4       18.93       71.33    129.80 o 
 -12   7   4      104.52      107.30    112.65 o 
 -11   7   4      115.15      217.15    101.64 o 
 -10   7   4       86.33      191.01     78.33 o 
  -9   7   4      548.12      634.36     79.11 o 
  -8   7   4      416.34      345.48     59.73 o 
  -7   7   4      550.34      570.72     63.33 o 
  -6   7   4     1987.97     2058.55     72.17 o 
  -5   7   4      795.99      716.64     60.25 o 
  -4   7   4      411.09      355.93     51.58 o 
  -3   7   4      857.29      749.29     57.26 o 
  -2   7   4      187.62      155.69     63.11 o 
  -1   7   4     1033.38     1302.15     69.85 o 
   0   7   4      177.15       76.03     37.73 o 
   1   7   4     7890.30     7466.38    105.86 o 
   2   7   4     2589.70     2529.35     50.36 o 
   3   7   4      844.50      940.13     44.67 o 
   4   7   4      602.89      577.26     44.39 o 
   5   7   4     2279.18     2287.11     63.60 o 
   6   7   4      975.40      991.02     56.60 o 
   7   7   4       99.30      141.31     60.99 o 
   8   7   4        5.23       -1.87     55.07 o 
   9   7   4      101.72       92.27     69.79 o 
  10   7   4      229.58      133.74    101.93 o 
  11   7   4      241.92      252.16    105.77 o 
  12   7   4      285.69      324.67    139.29 o 
 -12   8   4       22.29       34.00    107.67 o 
 -11   8   4        0.21       27.79     81.45 o 
 -10   8   4      194.10      286.69     78.69 o 
  -9   8   4     1208.34     1401.25     87.38 o 
  -8   8   4      184.01      251.62     60.21 o 
  -7   8   4     3604.84     3606.90     82.78 o 
  -6   8   4       14.85      -14.22     60.66 o 
  -5   8   4        8.69      -29.89     59.03 o 
  -4   8   4     5213.56     5029.21     76.14 o 
  -3   8   4     5343.27     5309.89     84.04 o 
  -2   8   4     4251.06     4171.57     63.08 o 
  -1   8   4     6224.47     6066.63    156.73 o 
   0   8   4       25.33       22.56     41.25 o 
   1   8   4       22.83       12.15     38.87 o 
   2   8   4     1126.51     1082.78     42.29 o 
   3   8   4       22.13        7.62     46.22 o 
   4   8   4     6330.37     5845.86    100.06 o 
   5   8   4      389.76      325.78     57.25 o 
   6   8   4     1486.83     1431.08     63.24 o 
   7   8   4      656.44      680.17     65.98 o 
   8   8   4        4.95       38.36     58.91 o 
   9   8   4      136.96      212.15     74.36 o 
  10   8   4     1439.59     1609.82    120.83 o 
  11   8   4       10.71        9.59    105.15 o 
  12   8   4      305.10      136.15    138.53 o 
 -12   9   4      223.95      395.35    118.69 o 
 -11   9   4       63.54        4.90     92.39 o 
 -10   9   4      566.36      700.27     83.42 o 
  -9   9   4      332.30      226.02     76.29 o 
  -8   9   4      161.46      127.83     81.56 o 
  -7   9   4       19.28       59.79     60.81 o 
  -6   9   4      184.40      221.87     62.74 o 
  -5   9   4      755.84      676.91     60.72 o 
  -4   9   4     7239.69     7393.63    108.13 o 
  -3   9   4     1776.74     1922.66     53.94 o 
  -2   9   4       17.02       13.78     40.89 o 
  -1   9   4     8408.13     7925.99    222.35 o 
   0   9   4      210.68      173.12     52.96 o 
   1   9   4     6046.24     5452.40     96.94 o 
   2   9   4       51.52       60.65     41.43 o 
   3   9   4      230.66      175.81     52.19 o 
   4   9   4      467.78      336.60     50.77 o 
   5   9   4     2082.11     2217.53     71.17 o 
   6   9   4      116.74       54.86     59.12 o 
   7   9   4     2220.58     2416.87     79.41 o 
   8   9   4      855.35      692.87     67.51 o 
   9   9   4      645.30      696.65     81.42 o 
  10   9   4      762.24      632.87    115.86 o 
  11   9   4        3.97       29.51    109.24 o 
 -11  10   4       64.28       72.60     83.86 o 
 -10  10   4       15.90       -9.00    125.75 o 
  -9  10   4     1179.42     1257.33     85.47 o 
  -8  10   4      115.81      137.39     80.88 o 
  -7  10   4      650.49      816.60     66.59 o 
  -6  10   4        0.89       18.34     59.06 o 
  -5  10   4     1248.93     1256.01     65.07 o 
  -4  10   4     1121.67     1047.70     55.45 o 
  -3  10   4     1704.77     1790.52     51.18 o 
  -2  10   4     1822.64     1732.26     46.79 o 
  -1  10   4     1620.52     1616.93     82.63 o 
   0  10   4       66.77       85.72     58.21 o 
   1  10   4      770.01      829.52     51.31 o 
   2  10   4     3689.20     3663.67     60.57 o 
   3  10   4       29.99       27.90     49.88 o 
   4  10   4     3661.59     3724.09     75.59 o 
   5  10   4      151.64      128.22     61.82 o 
   6  10   4     2276.04     2224.17     75.15 o 
   7  10   4     1946.40     1792.13     94.78 o 
   8  10   4      409.77      449.35     69.10 o 
   9  10   4      420.33      407.14     80.94 o 
  10  10   4      413.77      490.12    116.80 o 
  11  10   4        0.19      -12.76    111.64 o 
 -11  11   4        1.06       -2.53    147.74 o 
 -10  11   4       29.12       42.22    114.82 o 
  -9  11   4       47.65       76.01    112.34 o 
  -8  11   4       15.23       15.53    146.95 o 
  -7  11   4        1.97       18.44     74.23 o 
  -6  11   4     1268.40     1284.17     85.50 o 
  -5  11   4      270.10      257.09     97.52 o 
  -4  11   4      459.19      495.55     79.78 o 
  -3  11   4       28.13       32.87     77.25 o 
  -2  11   4      235.67      129.07     78.11 o 
  -1  11   4     1324.20     1192.69     81.68 o 
   0  11   4      362.78      397.08     61.67 o 
   1  11   4     2561.32     2513.34     67.65 o 
   2  11   4        9.02       21.66     50.47 o 
   3  11   4      525.11      514.36     54.94 o 
   4  11   4      592.04      576.23     56.02 o 
   5  11   4        2.04       14.20     74.80 o 
   6  11   4       23.08       39.53     61.53 o 
   7  11   4      617.95      671.95     74.02 o 
   8  11   4        6.55       -8.96     65.88 o 
   9  11   4      101.46       67.23     80.54 o 
  10  11   4      161.69      178.90     85.05 o 
 -10  12   4       19.91        0.10    120.01 o 
  -9  12   4        4.47       11.09    115.94 o 
  -8  12   4      244.25      312.96    159.58 o 
  -7  12   4      239.25      157.62     93.41 o 
  -6  12   4      243.31      321.37     86.68 o 
  -5  12   4      334.11      330.09     77.64 o 
  -4  12   4       71.95      103.99     78.77 o 
  -3  12   4       75.04       -0.27     77.33 o 
  -2  12   4     1304.19     1252.05     89.46 o 
  -1  12   4      109.91       71.73     78.23 o 
   0  12   4      280.06      398.14     67.13 o 
   1  12   4       61.25       31.31     63.79 o 
   2  12   4        0.17       43.73     52.50 o 
   3  12   4       13.38       21.81     53.21 o 
   4  12   4      459.07      447.04     55.81 o 
   5  12   4      257.46      261.86     70.44 o 
   6  12   4      102.66       72.51     70.05 o 
   7  12   4       16.27      -24.16     69.99 o 
   8  12   4      109.71       86.32     71.11 o 
   9  12   4       64.47      135.37    111.83 o 
  10  12   4       96.82       31.23     90.07 o 
  -9  13   4       96.90      106.29    120.48 o 
  -8  13   4        5.53       25.47    161.99 o 
  -7  13   4      185.60      168.97     84.94 o 
  -6  13   4       51.39       84.22     87.80 o 
  -5  13   4       12.83       47.94     78.82 o 
  -4  13   4      239.39      252.49     79.22 o 
  -3  13   4      201.97      237.62     80.52 o 
  -2  13   4        7.51       -8.88    102.23 o 
  -1  13   4      383.43      442.88     83.84 o 
   0  13   4        5.16       16.77     64.75 o 
   1  13   4      353.15      288.10     65.43 o 
   2  13   4      164.32      166.47     56.63 o 
   3  13   4        0.85       19.78     67.70 o 
   4  13   4      459.16      387.22     57.24 o 
   5  13   4      433.73      358.85     67.71 o 
   6  13   4        1.91       10.15     82.66 o 
   7  13   4      356.11      261.34     73.72 o 
   8  13   4      279.79      192.97     72.02 o 
   9  13   4      442.53      338.71     90.43 o 
  -8  14   4       22.33       37.70    160.20 o 
  -7  14   4      512.75      535.37     83.90 o 
  -6  14   4       58.55      141.07     83.57 o 
  -5  14   4      195.91      249.43     83.62 o 
  -4  14   4      719.95      704.14     88.35 o 
  -3  14   4      292.05      309.99     82.60 o 
  -2  14   4      116.85      139.29     83.09 o 
  -1  14   4      388.81      392.51     82.46 o 
   0  14   4       66.25       72.21     67.29 o 
   1  14   4     1390.07     1360.52     75.65 o 
   2  14   4      441.57      512.07     68.89 o 
   3  14   4      701.30      667.72     65.52 o 
   4  14   4     1417.83     1443.40     70.76 o 
   5  14   4      184.12      124.55     72.53 o 
   6  14   4      176.37      182.29     67.37 o 
   7  14   4      155.44      126.65     73.06 o 
   8  14   4        8.47       15.20    105.25 o 
  -7  15   4       38.80       83.28    102.18 o 
  -6  15   4      237.02      262.10     86.80 o 
  -5  15   4       26.58       75.26    120.80 o 
  -4  15   4      697.57      766.96     91.68 o 
  -3  15   4      199.51      174.69     84.31 o 
  -2  15   4      203.23      195.07     84.99 o 
  -1  15   4     1006.00     1268.24     94.19 o 
   0  15   4      234.33      176.19     68.31 o 
   1  15   4      817.62      823.58     67.27 o 
   2  15   4       20.09       15.64     69.97 o 
   3  15   4      469.88      460.23     66.47 o 
   4  15   4       14.17       27.62     85.77 o 
   5  15   4      722.51      771.91     84.11 o 
   6  15   4      142.63       93.37     80.76 o 
   7  15   4      250.56      336.85     95.01 o 
  -6  16   4       98.24      119.60     90.11 o 
  -5  16   4       18.96       -1.94    145.73 o 
  -4  16   4       59.28       49.08     87.30 o 
  -3  16   4      738.04      877.91     96.06 o 
  -2  16   4      564.06      583.64    147.01 o 
  -1  16   4      120.42      154.33     85.76 o 
   0  16   4      116.72      147.13     84.64 o 
   1  16   4      123.27      114.79     72.00 o 
   2  16   4      300.45      229.17     83.29 o 
   3  16   4       10.38       33.67     84.00 o 
   4  16   4      750.86      879.26    134.71 o 
   5  16   4        7.28       -5.51    112.78 o 
   6  16   4      129.80       31.37     93.35 o 
  -5  17   4      231.37      282.79     98.24 o 
  -4  17   4      164.56      143.49     93.83 o 
  -3  17   4        1.22       14.83     96.71 o 
  -2  17   4       32.63       48.73    108.56 o 
  -1  17   4        2.50       91.37    102.91 o 
   0  17   4      220.93      277.55     90.90 o 
   1  17   4      499.36      538.53    111.00 o 
   2  17   4      254.91      268.59     88.81 o 
   3  17   4      175.24      216.06     87.10 o 
   4  17   4      124.71      120.39    113.69 o 
   5  17   4       17.73       32.68    123.15 o 
  -2  18   4      147.43      249.69     96.81 o 
  -1  18   4      364.33      405.89    101.42 o 
   0  18   4      250.98      184.81     96.66 o 
   1  18   4      115.25      119.07    113.89 o 
   2  18   4        1.36       19.27    171.01 o 
 -13   1   5        3.02      -47.48    212.05 o 
 -12   1   5        7.91       17.37    141.36 o 
 -11   1   5      249.70      391.29     98.29 o 
 -10   1   5       20.65       13.18     60.66 o 
  -9   1   5      595.59      527.34     46.64 o 
  -8   1   5      825.63      743.94     29.07 o 
  -7   1   5     4558.96     4351.44    125.04 o 
  -6   1   5     3246.90     2883.56     45.18 o 
  -5   1   5      227.73      229.56     28.56 o 
  -4   1   5     1724.25     1650.64     39.83 o 
  -3   1   5      709.07      952.58     84.62 o 
  -2   1   5     3590.23     3929.84     65.25 o 
  -1   1   5    16100.46    18085.80    493.96 o 
   0   1   5    17424.95    21346.10    498.84 o 
   1   1   5      647.79      869.92     66.54 o 
   2   1   5       19.24       85.60     64.69 o 
   3   1   5      106.49      107.93     28.53 o 
   4   1   5       31.50        4.23     45.08 o 
   5   1   5     2118.03     2091.49     59.73 o 
   6   1   5     1973.30     1883.68     57.71 o 
   7   1   5      252.38      244.96     28.31 o 
   8   1   5      889.69      936.35    176.25 o 
   9   1   5      352.14      253.79     98.55 o 
  10   1   5     1353.37     1210.32    125.36 o 
  11   1   5      466.57      585.43    126.98 o 
 -13   2   5        0.07       -9.12    152.31 o 
 -12   2   5      992.26     1117.55    116.40 o 
 -11   2   5      517.37      424.07    102.36 o 
 -10   2   5        1.48       21.60     67.97 o 
  -9   2   5      720.25      633.49     50.46 o 
  -8   2   5     1476.01     1456.13     39.35 o 
  -7   2   5      138.39      145.77     30.53 o 
  -6   2   5     9680.74     9294.00    114.68 o 
  -5   2   5     1170.50     1148.69     50.11 o 
  -4   2   5     1653.04     1568.31     46.94 o 
  -3   2   5     1695.40     1406.55     84.02 o 
  -2   2   5     1362.44     1374.98     34.68 o 
  -1   2   5       63.17      103.73     35.23 o 
   0   2   5      530.58      839.74     45.54 o 
   1   2   5    12343.60    14585.84    497.55 o 
   2   2   5      130.16      249.45     59.86 o 
   3   2   5      181.71      113.19    111.02 o 
   6   2   5       45.17       88.52     64.24 o 
   7   2   5     6325.56     5893.63     83.49 o 
   8   2   5     1712.57     1715.49    128.36 o 
   9   2   5      325.41      271.39    119.08 o 
  10   2   5      912.70     1023.06    134.21 o 
  11   2   5       68.47       44.49    119.89 o 
  12   2   5        8.51       45.38    116.65 o 
 -13   3   5       78.87      118.92    112.66 o 
 -12   3   5        0.08       18.17    104.03 o 
 -11   3   5     1761.31     2275.17    119.70 o 
 -10   3   5       26.30       16.40    123.46 o 
  -9   3   5     1618.96     1629.34     58.87 o 
  -8   3   5      397.54      343.08     36.09 o 
  -7   3   5     2815.72     2689.44     56.70 o 
  -6   3   5     4888.57     4360.23     86.42 o 
  -5   3   5     3272.15     2990.22     98.37 o 
  -4   3   5    12993.22    11056.55    761.82 o 
  -3   3   5     2148.91     1706.82     89.62 o 
  -2   3   5        0.07      -10.68     39.45 o 
  -1   3   5     3042.39     3221.73    376.50 o 
   0   3   5    18466.36    19374.96   1137.19 o 
   1   3   5    53556.59    59958.72   1219.09 o 
   2   3   5     5627.57     4469.59    146.87 o 
   3   3   5     2767.80     2721.29     69.50 o 
   4   3   5     2375.19     2019.38    115.28 o 
   5   3   5     5388.10     5298.97    139.45 o 
   6   3   5      206.48      180.64     59.79 o 
   7   3   5      607.54      652.86     63.87 o 
   8   3   5      610.38      678.04     58.24 o 
   9   3   5       74.86       71.31    117.01 o 
  10   3   5     1381.73     1468.25    140.09 o 
  11   3   5     2310.84     2431.17    156.90 o 
  12   3   5      371.34      273.81    123.99 o 
 -13   4   5      131.76      183.84    136.80 o 
 -12   4   5      788.70     1030.37    119.16 o 
 -11   4   5      252.78      269.89    105.94 o 
 -10   4   5      106.77      123.81     95.38 o 
  -9   4   5      161.83      235.35     91.34 o 
  -8   4   5      474.51      559.08     59.51 o 
  -7   4   5     1416.95     1398.03    114.11 o 
  -6   4   5     5597.89     5204.28    127.72 o 
  -5   4   5      487.20      321.14    102.84 o 
  -2   4   5     1415.10     1795.78     66.55 o 
  -1   4   5     1863.94     1595.89    109.92 o 
   0   4   5      170.41      244.36     30.73 o 
   1   4   5     9123.42    10831.92     94.61 o 
   2   4   5      433.51      509.28     56.03 o 
   3   4   5     3150.73     2485.87     53.22 o 
   4   4   5     9939.36     9332.54    138.83 o 
   5   4   5     6160.07     5872.52     88.09 o 
   6   4   5      251.01      221.29     27.62 o 
   7   4   5      372.67      355.29     48.18 o 
   8   4   5        6.22        5.44     46.91 o 
   9   4   5       33.87       90.98    117.71 o 
  10   4   5      696.30      952.21    138.26 o 
  11   4   5      120.58      135.82    129.24 o 
  12   4   5      146.07      155.99    121.93 o 
 -13   5   5        0.21      113.81    120.45 o 
 -12   5   5      303.85      305.65    111.34 o 
 -11   5   5      217.89      267.92    102.36 o 
 -10   5   5      742.42     1063.01    103.09 o 
  -9   5   5      314.35      355.83     94.24 o 
  -8   5   5      468.69      597.81     67.65 o 
  -7   5   5       86.11       92.59     66.34 o 
  -6   5   5     1029.03      980.17     99.61 o 
  -5   5   5     3294.00     3033.80    136.18 o 
  -2   5   5      850.56      726.93     65.19 o 
  -1   5   5       62.01       86.85     35.66 o 
   0   5   5     1282.42     1175.78     37.16 o 
   1   5   5    15815.45    16017.77    188.91 o 
   2   5   5    19828.09    20231.79    196.14 o 
   3   5   5    26229.61    25976.84    229.96 o 
   4   5   5     4457.60     4161.22     54.06 o 
   5   5   5     1409.28     1447.94     36.72 o 
   6   5   5     1666.05     1632.05     59.27 o 
   7   5   5      552.15      524.40     53.67 o 
   8   5   5      647.97      773.24     55.91 o 
   9   5   5      957.92     1085.87    133.68 o 
  10   5   5      116.70      208.73    120.99 o 
  11   5   5      141.98      206.72    128.31 o 
  12   5   5      371.18      474.79    134.21 o 
 -12   6   5       32.34       45.16    105.59 o 
 -11   6   5      438.79      496.55     82.60 o 
 -10   6   5        4.31       41.83     76.57 o 
  -9   6   5      109.90      104.74     89.42 o 
  -8   6   5      175.30      161.08     67.01 o 
  -7   6   5     2123.49     2145.79     81.32 o 
  -6   6   5      303.64      364.85     69.00 o 
  -5   6   5     2847.47     2765.23    162.67 o 
  -2   6   5     5813.89     5311.82     67.21 o 
  -1   6   5      313.52      469.41     43.80 o 
   0   6   5      659.39      666.35     37.49 o 
   1   6   5     2621.34     2857.76     69.23 o 
   2   6   5     3339.08     3486.53     59.76 o 
   3   6   5     1066.59      984.91     44.25 o 
   4   6   5      737.03      645.44     43.35 o 
   5   6   5     2032.80     1879.98     45.79 o 
   6   6   5    10161.78    10464.67    133.63 o 
   7   6   5      733.86      678.72     58.63 o 
   8   6   5     1176.69     1114.80     61.16 o 
   9   6   5      412.33      543.12     69.23 o 
  10   6   5      171.35      219.55    127.43 o 
  11   6   5      482.92      510.81    135.10 o 
  12   6   5       21.90       45.13    137.84 o 
 -12   7   5      363.51      427.98    113.89 o 
 -11   7   5       31.75       29.63     80.79 o 
 -10   7   5      595.24      812.38     86.06 o 
  -9   7   5      178.52      213.04     76.86 o 
  -8   7   5     1873.05     2096.78     75.01 o 
  -7   7   5     1191.87     1315.78     78.35 o 
  -6   7   5      406.90      456.59     71.53 o 
  -5   7   5      820.21      733.75     70.97 o 
  -4   7   5      428.95      505.24     73.58 o 
  -3   7   5      621.38      563.91     33.31 o 
  -2   7   5      352.60      308.00     47.34 o 
  -1   7   5     2902.22     3080.72     96.77 o 
   0   7   5       32.28       39.05     32.76 o 
   1   7   5    11289.98    11740.00    126.42 o 
   2   7   5     2646.25     2657.43     55.35 o 
   3   7   5     1923.17     1740.56     51.23 o 
   4   7   5      592.72      594.63     48.60 o 
   5   7   5     3777.42     3762.51     58.60 o 
   6   7   5        7.33        5.21     54.72 o 
   7   7   5     1442.53     1354.65     67.43 o 
   8   7   5      195.00      166.04     56.69 o 
   9   7   5     1078.66      982.27     78.56 o 
  10   7   5      791.30      810.95    115.16 o 
  11   7   5      308.31      295.71    140.96 o 
  12   7   5     1258.74     1306.74    157.42 o 
 -12   8   5       36.62       24.49    110.02 o 
 -11   8   5        0.52       78.32     84.24 o 
 -10   8   5        1.93      -49.77    152.11 o 
  -9   8   5        2.78       13.23     78.17 o 
  -8   8   5       92.09       68.61     59.36 o 
  -7   8   5        1.93       27.95     69.49 o 
  -6   8   5      477.21      526.96     66.79 o 
  -5   8   5     5684.51     5878.98     95.78 o 
  -4   8   5       99.12       85.05     66.01 o 
  -3   8   5     1228.81     1156.77     41.93 o 
  -2   8   5     1302.86     1387.89     54.24 o 
  -1   8   5     1065.09     1170.21     48.52 o 
   0   8   5       76.72       57.82     36.75 o 
   1   8   5       39.72       81.30     38.15 o 
   2   8   5       42.48       38.63     40.30 o 
   3   8   5      749.71      777.37     51.05 o 
   4   8   5      118.00       90.97     50.57 o 
   5   8   5     1271.49     1177.84     55.34 o 
   6   8   5     2663.76     2479.88     68.95 o 
   7   8   5      214.95      189.53     62.41 o 
   8   8   5      590.78      535.66     62.59 o 
   9   8   5      583.75      617.42     76.88 o 
  10   8   5      267.18      191.07    106.29 o 
  11   8   5       61.68       53.08    130.22 o 
  12   8   5        1.43      140.49    133.57 o 
 -11   9   5        1.23      -22.46     94.05 o 
 -10   9   5        5.27        0.59     78.27 o 
  -9   9   5       33.67       99.51     76.19 o 
  -8   9   5        0.55      -13.61     62.05 o 
  -7   9   5      115.29       60.00     69.18 o 
  -6   9   5      533.10      438.32     65.84 o 
  -5   9   5      154.33      138.26     60.16 o 
  -4   9   5      936.35      856.23     62.11 o 
  -3   9   5     1231.30     1368.30     63.83 o 
  -2   9   5     1932.73     2077.19     59.24 o 
  -1   9   5      425.09      475.22     55.19 o 
   0   9   5      574.62      564.31     44.23 o 
   1   9   5      783.47      792.70     46.62 o 
   2   9   5      507.68      479.71     46.01 o 
   3   9   5       14.73       22.82     58.52 o 
   4   9   5      560.86      576.82     56.08 o 
   5   9   5       35.42       26.84     52.20 o 
   6   9   5      217.73      217.96     66.88 o 
   7   9   5     1003.48     1033.50     71.10 o 
   8   9   5      195.30      147.87     62.96 o 
   9   9   5       10.40      -23.21     75.12 o 
  10   9   5       27.77      209.56    191.52 o 
  11   9   5       19.94       18.87    107.71 o 
 -11  10   5      421.15      412.06     92.23 o 
 -10  10   5        0.22       19.57     79.67 o 
  -9  10   5       25.37        3.56     89.38 o 
  -8  10   5      107.43      120.77     83.06 o 
  -7  10   5       13.37       62.38     69.66 o 
  -6  10   5      252.66      216.69     62.60 o 
  -5  10   5      597.78      622.23     63.66 o 
  -4  10   5      101.89      100.98     51.38 o 
  -3  10   5        6.44        3.86     46.23 o 
  -2  10   5     2047.81     1924.35     53.98 o 
  -1  10   5      827.27      703.68     36.40 o 
   0  10   5     1005.81      946.51     54.43 o 
   1  10   5      978.04     1023.17     51.86 o 
   2  10   5      574.86      513.39     50.54 o 
   3  10   5      184.81      187.91     49.12 o 
   4  10   5      694.61      574.83     58.07 o 
   5  10   5      257.31      196.19     54.94 o 
   6  10   5     1287.68     1275.80     75.30 o 
   7  10   5      197.08      124.92     66.53 o 
   8  10   5       14.00        6.62     70.53 o 
   9  10   5       73.94      103.49     77.59 o 
  10  10   5       91.88      229.25    110.50 o 
  11  10   5       12.76       81.29    116.10 o 
 -10  11   5      517.66      780.03    125.53 o 
  -9  11   5       12.24       41.91    148.27 o 
  -8  11   5      299.68      391.77    113.70 o 
  -7  11   5      391.20      440.12     79.20 o 
  -6  11   5      607.59      624.22     78.36 o 
  -5  11   5     1463.19     1459.10    109.19 o 
  -4  11   5      458.49      529.42     86.85 o 
  -3  11   5     2874.52     2953.53    110.66 o 
  -2  11   5     1573.86     1642.98     89.37 o 
  -1  11   5       99.94       85.48     77.95 o 
   0  11   5       82.59       76.70     50.90 o 
   1  11   5     2411.10     2462.55     81.22 o 
   2  11   5      567.03      625.29     53.29 o 
   3  11   5      902.15     1006.49     56.23 o 
   4  11   5      315.41      266.69     52.61 o 
   5  11   5       29.71       -8.26     60.34 o 
   6  11   5       15.35       19.64     78.03 o 
   7  11   5     1230.56     1195.35     78.81 o 
   8  11   5      352.07      335.96     68.64 o 
   9  11   5      698.93      813.48     90.14 o 
  10  11   5      376.58      259.28    113.74 o 
 -10  12   5       21.44       11.71    122.13 o 
  -9  12   5      101.49       89.56    160.81 o 
  -8  12   5      173.60      264.26    161.63 o 
  -7  12   5      665.55      817.38     99.69 o 
  -6  12   5      124.83       37.20     96.69 o 
  -5  12   5      561.80      645.11     81.37 o 
  -4  12   5       18.57       36.91     78.73 o 
  -3  12   5      242.89      214.37     82.24 o 
  -2  12   5     2322.42     2443.41     98.60 o 
  -1  12   5     1281.29     1462.26     90.56 o 
   0  12   5     1356.31     1448.65     62.66 o 
   1  12   5      100.35       65.60     55.70 o 
   2  12   5       24.19        0.81     51.63 o 
   3  12   5       41.82       62.78     52.45 o 
   4  12   5      814.69      923.83     63.42 o 
   5  12   5        2.65        8.59     64.19 o 
   6  12   5     2759.82     2600.22    102.35 o 
   7  12   5       16.28       13.81     70.52 o 
   8  12   5      145.73      107.14     70.19 o 
   9  12   5      800.30      938.61     95.57 o 
  10  12   5        9.67       25.36    119.67 o 
  -9  13   5        0.28      106.83    119.24 o 
  -8  13   5      364.62      484.39    168.57 o 
  -7  13   5       81.93       82.85     86.45 o 
  -6  13   5        0.40      -15.41     80.52 o 
  -5  13   5     1375.73     1595.88     94.72 o 
  -4  13   5      274.54      318.92     83.29 o 
  -3  13   5       94.80      197.80     82.30 o 
  -2  13   5      205.58      204.22     80.16 o 
  -1  13   5      390.30      366.10     64.83 o 
   0  13   5     1080.86     1050.77     62.49 o 
   1  13   5     2309.02     2360.58     70.32 o 
   2  13   5        8.48        6.78     61.78 o 
   3  13   5      481.14      570.01     60.91 o 
   4  13   5       43.90       41.30     58.78 o 
   5  13   5        7.86      -30.24     86.17 o 
   6  13   5      938.87      898.07     78.51 o 
   7  13   5      885.49      949.93     78.21 o 
   8  13   5      128.56      159.33     75.73 o 
   9  13   5      316.87      307.29     93.46 o 
  -8  14   5      156.93      168.88    132.55 o 
  -7  14   5      163.84      135.92     84.96 o 
  -6  14   5      175.77      141.81     81.99 o 
  -5  14   5       38.15       47.82     83.45 o 
  -4  14   5      108.66      130.34    105.97 o 
  -3  14   5       75.19      122.82     85.33 o 
  -2  14   5      621.45      781.91     92.99 o 
  -1  14   5      172.12      265.73     82.87 o 
   0  14   5      209.45      242.13     57.64 o 
   1  14   5       89.55      133.53     60.28 o 
   2  14   5       95.77      119.75     65.58 o 
   3  14   5      210.01      227.03     67.70 o 
   4  14   5      395.50      516.69     70.75 o 
   5  14   5      661.36      604.41     69.55 o 
   6  14   5      173.95      229.89     68.72 o 
   7  14   5       20.59       27.16     73.38 o 
   8  14   5        3.32        6.53     76.03 o 
  -7  15   5        0.73       29.76     86.36 o 
  -6  15   5      679.34      677.61     92.90 o 
  -5  15   5       40.27       11.62     87.88 o 
  -4  15   5      311.95      390.97     88.57 o 
  -3  15   5      173.76      215.86     87.78 o 
  -2  15   5      181.38      116.97     85.29 o 
  -1  15   5       65.16      114.70     83.49 o 
   0  15   5      331.42      369.86     71.08 o 
   1  15   5       28.22       59.44     70.23 o 
   2  15   5     1890.87     1779.57     98.25 o 
   3  15   5       15.88       59.31     83.49 o 
   4  15   5       19.66      -11.01     93.05 o 
   5  15   5        5.11        2.55    153.78 o 
   6  15   5       55.37       68.16    114.17 o 
   7  15   5      110.77       57.57    117.36 o 
  -6  16   5       73.44       59.85     90.87 o 
  -5  16   5       13.91       30.59     91.09 o 
  -4  16   5      522.60      555.76     94.62 o 
  -3  16   5      297.52      428.08     92.69 o 
  -2  16   5      158.37      211.92     90.07 o 
  -1  16   5       75.06      118.85     86.66 o 
   0  16   5      198.65      113.23     84.74 o 
   1  16   5        5.85       49.02     73.14 o 
   2  16   5        0.00       19.69     84.81 o 
   3  16   5      453.34      402.54     87.12 o 
   4  16   5       53.00       94.55     86.41 o 
   5  16   5      169.82      183.11    111.85 o 
   6  16   5      235.43      192.17    118.76 o 
  -4  17   5        1.91       -8.30    113.20 o 
  -3  17   5       13.89       55.91     97.65 o 
  -2  17   5       18.17       52.33     93.14 o 
  -1  17   5       29.13       30.83     90.00 o 
   0  17   5       41.05      150.68     91.05 o 
   1  17   5      219.28      188.10     93.15 o 
   2  17   5      397.53      278.74     89.45 o 
   3  17   5       65.38       53.74     89.16 o 
   4  17   5      211.92      148.07    119.49 o 
  -2  18   5      222.88      178.03     98.99 o 
  -1  18   5       29.74       55.78    114.07 o 
   0  18   5        5.66        7.89     96.53 o 
   1  18   5        1.66       31.83    114.75 o 
   2  18   5        8.24      -16.97    170.31 o 
 -12   0   6      886.58     1322.40    225.15 o 
 -11   0   6        9.13       32.93    102.53 o 
 -10   0   6      170.34      177.03     63.59 o 
  -9   0   6     1101.83     1033.77     71.67 o 
  -8   0   6       26.22       13.09     61.86 o 
  -7   0   6     5384.18     5310.18    222.56 o 
  -6   0   6     1807.34     1647.54    129.41 o 
  -5   0   6     2229.68     2258.47     59.41 o 
  -4   0   6     1627.50     1291.77     72.03 o 
  -3   0   6     3986.26     3388.63    265.08 o 
  -2   0   6    33786.91    39566.66    598.69 o 
  -1   0   6   105892.01   127145.43   2867.45 o 
   1   0   6      641.01      726.65     52.96 o 
   2   0   6     2126.38     2274.93     56.31 o 
   3   0   6       16.83        2.93     31.39 o 
   4   0   6      520.13      297.58     55.12 o 
   5   0   6     1325.89     1152.56     57.77 o 
   6   0   6    10900.32    11179.18    107.51 o 
   7   0   6    11141.41    10585.31     98.21 o 
  11   0   6       26.13      -14.22    115.00 o 
  12   0   6     1445.13     1614.30    149.55 o 
 -13   1   6       92.04       66.69    146.33 o 
 -12   1   6       78.20       81.32    138.54 o 
 -11   1   6       61.76       29.90     95.46 o 
 -10   1   6       70.68      142.02     49.63 o 
  -9   1   6      564.11      568.94     48.06 o 
  -8   1   6       34.31       45.37     33.57 o 
  -7   1   6     5080.48     5056.33     77.44 o 
  -6   1   6      919.16      856.34     42.27 o 
  -5   1   6      161.37      104.69     33.89 o 
  -4   1   6    22858.38    21279.57    100.73 o 
  -3   1   6     8158.67     7272.02     82.26 o 
  -2   1   6    33724.93    32858.12    498.93 o 
  -1   1   6     7838.76     9134.56    278.94 o 
   0   1   6      924.67     1002.24     32.73 o 
   1   1   6      421.91      592.50     45.28 o 
   2   1   6       35.49      131.85     39.17 o 
   3   1   6      515.76      719.12     35.25 o 
   4   1   6     5354.23     4920.53     87.40 o 
   5   1   6       25.13       41.12     47.88 o 
   6   1   6      689.18      746.92     59.49 o 
   7   1   6     6716.51     6477.91     86.74 o 
  10   1   6       16.73       78.15    123.17 o 
  11   1   6        2.01       33.04    115.32 o 
  12   1   6       15.20       -7.25    119.99 o 
 -13   2   6       39.29      -21.99    149.23 o 
 -12   2   6      178.71      440.94    111.73 o 
 -11   2   6      241.21      209.14     99.91 o 
 -10   2   6        1.19       37.73     65.35 o 
  -9   2   6      501.36      499.32     54.14 o 
  -8   2   6     2349.24     2405.67     68.26 o 
  -7   2   6     1479.32     1369.29     43.99 o 
  -6   2   6     1594.27     1394.24     86.02 o 
  -5   2   6       13.62       40.19     42.61 o 
  -4   2   6     9474.27     9793.90    144.15 o 
  -3   2   6      267.67      376.38     49.75 o 
  -2   2   6     3785.87     3814.93     95.67 o 
  -1   2   6    24713.15    28750.21   1828.03 o 
   0   2   6     3815.03     3871.75     65.23 o 
   1   2   6       20.16       38.02     59.59 o 
   2   2   6      121.87      262.89     75.65 o 
   3   2   6      226.87      272.18     53.13 o 
   4   2   6     5825.05     5429.22     56.46 o 
   7   2   6     1157.82     1101.03     80.90 o 
   8   2   6       11.41      -35.08    116.56 o 
   9   2   6      144.04      104.97    108.70 o 
  10   2   6      289.92      304.00    122.52 o 
  11   2   6        7.54      -13.38    119.04 o 
  12   2   6      207.75      243.39    125.51 o 
 -13   3   6        0.06      108.76    139.75 o 
 -12   3   6       23.18       39.81    107.06 o 
 -11   3   6      201.73      186.15    101.62 o 
 -10   3   6       54.16       96.85     92.96 o 
  -9   3   6      160.17      120.06     60.43 o 
  -8   3   6       78.86       73.83     41.78 o 
  -7   3   6      551.25      546.12     49.00 o 
  -6   3   6      697.90      721.33     74.83 o 
  -5   3   6     6235.58     5141.61    366.96 o 
  -4   3   6      704.49      614.88     91.02 o 
  -3   3   6     9468.29     9622.13    148.23 o 
  -2   3   6    10093.61    10563.92    131.93 o 
  -1   3   6     1377.80     1481.99     70.55 o 
   0   3   6      574.94      601.19     58.37 o 
   1   3   6      472.64      651.82     66.59 o 
   2   3   6     9883.70     9644.56    147.11 o 
   3   3   6     3613.07     3726.57     88.10 o 
   4   3   6      356.37      313.74     37.18 o 
   5   3   6      239.19      261.86     94.55 o 
   6   3   6      562.72      553.29    108.35 o 
   7   3   6       19.02       13.00     64.00 o 
   8   3   6     1810.78     1765.79     76.88 o 
   9   3   6       95.22       47.92    121.52 o 
  10   3   6      228.01       82.36    114.28 o 
  11   3   6      432.20      354.73    135.94 o 
  12   3   6       17.76        7.63    131.44 o 
 -13   4   6      105.31       81.86    116.41 o 
 -12   4   6      237.28      277.01    110.62 o 
 -11   4   6      650.14      679.78    107.69 o 
 -10   4   6       76.53      116.79     96.10 o 
  -9   4   6      206.93      143.96     93.30 o 
  -8   4   6      613.37      603.55    120.97 o 
  -7   4   6       60.85       64.78     67.85 o 
  -6   4   6     1537.66     1832.68     84.03 o 
  -5   4   6      329.82      230.44    103.36 o 
  -4   4   6       50.62       78.54     83.52 o 
  -2   4   6      112.55       85.49     49.90 o 
  -1   4   6     3034.65     3112.51    304.48 o 
   0   4   6      464.12      425.97     61.08 o 
   1   4   6     9721.10    10063.23    233.60 o 
   2   4   6     2495.09     2876.73     69.20 o 
   3   4   6     2783.83     2647.92    150.44 o 
   4   4   6      178.41      141.08     40.15 o 
   5   4   6        1.38       -7.57     31.18 o 
   6   4   6       77.49       97.39     69.11 o 
   7   4   6       52.64       33.98     69.70 o 
   8   4   6       59.54       45.63     65.49 o 
   9   4   6      922.53      846.67    125.33 o 
  10   4   6      955.73     1074.26    138.86 o 
  11   4   6     1009.32     1207.60    143.43 o 
  12   4   6      155.45       40.96    133.58 o 
 -13   5   6       74.77       11.98    115.21 o 
 -12   5   6       44.23       49.12    204.38 o 
 -11   5   6        2.25       42.11     98.86 o 
 -10   5   6        4.70        0.02     96.02 o 
  -9   5   6        5.61       55.49     86.91 o 
  -8   5   6        8.29       54.72     75.43 o 
  -7   5   6     3048.10     2975.38    134.20 o 
  -6   5   6      391.63      305.17     98.44 o 
  -2   5   6      560.14      569.76     64.85 o 
  -1   5   6      936.08      841.87     70.14 o 
   0   5   6        1.48       21.37     47.20 o 
   1   5   6       25.85       42.50     32.07 o 
   2   5   6     3602.49     3812.17     69.79 o 
   3   5   6      367.10      309.18     48.40 o 
   4   5   6      514.53      433.06     47.05 o 
   5   5   6     6457.07     6355.75    125.06 o 
   6   5   6      689.56      638.12     72.46 o 
   7   5   6      797.76      835.36     72.70 o 
   8   5   6       19.72        7.96     70.12 o 
   9   5   6      284.55      173.15    118.55 o 
  10   5   6       52.63       85.40    125.90 o 
  11   5   6        0.06       26.67    124.47 o 
  12   5   6       84.77       72.65    130.23 o 
 -12   6   6      520.32      667.37    114.14 o 
 -11   6   6       14.07       80.20     80.94 o 
 -10   6   6      280.36      347.05     99.97 o 
  -9   6   6      144.10      130.46     91.70 o 
  -8   6   6      187.83      158.74     71.54 o 
  -7   6   6     1287.54     1319.92     81.41 o 
  -6   6   6     2248.70     1950.29    110.69 o 
  -5   6   6      194.28      133.37    116.37 o 
  -2   6   6      106.71       87.58     56.71 o 
  -1   6   6     5812.88     5222.38    160.03 o 
   0   6   6      214.39      238.18     34.59 o 
   1   6   6     4400.35     3990.11     76.11 o 
   2   6   6      548.78      501.59     47.81 o 
   3   6   6     2524.10     2419.39     63.34 o 
   4   6   6      566.90      513.50     48.58 o 
   5   6   6     3701.12     3601.64     84.83 o 
   6   6   6      183.92      165.97     72.04 o 
   7   6   6      127.91      186.03     71.05 o 
   8   6   6       41.20        2.39     65.60 o 
   9   6   6      106.87      138.88    124.99 o 
  10   6   6      553.32      732.66    140.57 o 
  11   6   6        5.80       43.35    124.40 o 
  12   6   6      402.14      417.86    139.09 o 
 -12   7   6        4.17      -12.31    135.05 o 
 -11   7   6      213.07      166.54     83.30 o 
 -10   7   6      196.35      268.39     79.73 o 
  -9   7   6      196.77      248.17    117.31 o 
  -8   7   6      601.40      559.39     74.71 o 
  -7   7   6        7.84       -4.08     82.52 o 
  -6   7   6      216.83      258.44     72.97 o 
  -5   7   6     2181.14     2279.16    136.49 o 
  -2   7   6     9272.39     9953.58    651.24 o 
  -1   7   6      884.19      736.21     49.14 o 
   0   7   6      682.26      578.14     40.29 o 
   1   7   6      118.87       64.85     35.94 o 
   2   7   6     2141.34     1912.40     53.70 o 
   3   7   6      221.26       90.11     50.05 o 
   4   7   6     3725.68     3674.08     68.28 o 
   5   7   6      714.67      572.06     54.75 o 
   6   7   6      428.51      389.88     60.57 o 
   7   7   6      762.17      672.19     63.48 o 
   8   7   6      134.73      177.43     71.14 o 
   9   7   6      242.68      324.03    103.81 o 
  10   7   6        1.49       46.73    129.28 o 
  11   7   6        0.48      -10.69    131.52 o 
  12   7   6        0.28       24.49    140.94 o 
 -12   8   6       71.87      139.27    112.80 o 
 -11   8   6      928.16     1140.90     92.79 o 
 -10   8   6       37.70        0.49     78.02 o 
  -9   8   6        3.59       63.14     88.53 o 
  -8   8   6      575.57      568.68     66.94 o 
  -7   8   6       77.85      134.74     65.97 o 
  -6   8   6     1479.30     1495.64     81.62 o 
  -5   8   6     2671.51     2658.23     85.89 o 
  -4   8   6      296.08      365.41     77.46 o 
  -3   8   6       11.32        4.90     34.08 o 
  -2   8   6     5251.89     5252.35     74.31 o 
  -1   8   6      277.20      229.88     44.76 o 
   0   8   6     1672.37     1474.87     43.18 o 
   1   8   6      269.48      440.32     40.06 o 
   2   8   6      111.46      121.29     40.63 o 
   3   8   6      857.57      864.51     59.01 o 
   4   8   6       96.62      103.37     55.30 o 
   5   8   6     2566.64     2581.63     63.68 o 
   6   8   6     2743.38     2691.62     80.20 o 
   7   8   6        7.85       26.35     59.76 o 
   8   8   6       22.29       24.62     72.57 o 
   9   8   6     1870.61     1828.86    123.62 o 
  10   8   6        9.04      -12.46    136.01 o 
  11   8   6      641.98      682.27    148.36 o 
  12   8   6       10.72       -8.65    148.31 o 
 -11   9   6      201.78      224.99     85.51 o 
 -10   9   6      373.54      483.04     84.71 o 
  -9   9   6      172.69      236.66     90.57 o 
  -8   9   6      575.56      684.25     68.79 o 
  -7   9   6     1145.95     1079.36     72.67 o 
  -6   9   6     2072.52     1985.77     77.72 o 
  -5   9   6     2046.97     2065.68     73.71 o 
  -4   9   6     1549.83     1503.83     79.48 o 
  -3   9   6     8449.83     8342.70    129.26 o 
  -2   9   6      902.35      834.04     57.07 o 
  -1   9   6     1886.06     1737.40     55.14 o 
   0   9   6      198.93      200.31     42.62 o 
   1   9   6     1826.15     1793.68     50.58 o 
   2   9   6       78.69       77.85     45.10 o 
   3   9   6     4134.88     4038.63     80.78 o 
   4   9   6      672.78      608.38     60.56 o 
   5   9   6     1348.84     1319.45     59.78 o 
   6   9   6      918.44     1057.22     70.93 o 
   7   9   6        3.14       22.92     66.84 o 
   8   9   6     2651.25     3041.44    112.95 o 
   9   9   6      720.00      777.47    115.24 o 
  10   9   6        7.85      140.57    188.73 o 
  11   9   6        9.62      -28.80    141.20 o 
 -11  10   6      134.95      164.83     89.61 o 
 -10  10   6      335.12      253.61     83.94 o 
  -9  10   6       27.27      -11.02     90.51 o 
  -8  10   6     1171.51     1088.24     73.50 o 
  -7  10   6      154.35      216.58     66.14 o 
  -6  10   6       20.28       46.24     63.88 o 
  -5  10   6     1228.82     1287.97     70.19 o 
  -4  10   6      837.32      832.67     58.94 o 
  -3  10   6        2.11      -16.19     40.83 o 
  -2  10   6     8018.02     8382.74     98.90 o 
  -1  10   6      426.95      382.67     58.71 o 
   0  10   6     7092.24     7107.14    103.66 o 
   1  10   6      150.50      133.04     47.18 o 
   2  10   6     1525.18     1550.10     55.57 o 
   3  10   6      613.49      586.62     55.42 o 
   4  10   6       47.77       52.56     62.18 o 
   5  10   6     1384.92     1386.97     63.30 o 
   6  10   6      734.45      803.34     70.60 o 
   7  10   6      159.97      104.75     65.67 o 
   8  10   6      372.07      363.70     80.09 o 
   9  10   6      466.27      464.76    119.33 o 
  10  10   6       28.01      -18.14    142.45 o 
  11  10   6      456.60      490.39    148.86 o 
 -10  11   6       98.02      120.46    120.91 o 
  -9  11   6       12.60       37.19    155.47 o 
  -8  11   6      462.38      421.99    116.76 o 
  -7  11   6       34.62       33.08     80.02 o 
  -6  11   6       58.47       43.56     77.32 o 
  -5  11   6       31.97       64.69     69.07 o 
  -4  11   6      214.18      232.23     86.89 o 
  -3  11   6     2082.41     2105.07    115.02 o 
  -2  11   6     1496.15     1479.47     66.52 o 
  -1  11   6      227.15      172.27     60.78 o 
   0  11   6      190.24      167.91     52.01 o 
   1  11   6      737.54      718.16     52.69 o 
   2  11   6        4.56       -2.46     50.25 o 
   3  11   6       29.63       49.71     55.39 o 
   4  11   6      205.38      191.95     56.03 o 
   5  11   6      747.38      648.82     65.55 o 
   6  11   6       34.52       25.38     65.09 o 
   7  11   6        3.53       -1.39     77.75 o 
   8  11   6      768.34      738.31     88.57 o 
   9  11   6       52.00       51.94    108.23 o 
  10  11   6      247.50      252.28    116.66 o 
 -10  12   6       85.19      115.92    124.31 o 
  -9  12   6        9.11       18.46    160.40 o 
  -8  12   6       63.66      160.30    166.51 o 
  -7  12   6      184.47      149.61     94.88 o 
  -6  12   6      146.68      168.71    100.63 o 
  -5  12   6       32.13       49.12     83.74 o 
  -4  12   6        6.13       16.68     84.86 o 
  -3  12   6      509.99      382.86     83.69 o 
  -2  12   6       11.42       -6.10     86.59 o 
  -1  12   6        1.20       40.60     68.89 o 
   0  12   6        1.21       26.00     58.93 o 
   1  12   6       59.50       80.13     55.07 o 
   2  12   6       19.96       44.33     50.65 o 
   3  12   6      107.83      105.25     54.85 o 
   4  12   6       16.09       -0.89     56.13 o 
   5  12   6      222.20      229.30     65.36 o 
   6  12   6        4.61       32.60    104.85 o 
   7  12   6       16.12       -8.08    132.39 o 
   8  12   6      116.34       46.41     82.64 o 
   9  12   6        0.19       82.38    112.69 o 
  10  12   6       56.63       59.78    121.41 o 
  -9  13   6      119.97      143.05    175.66 o 
  -8  13   6      316.75      301.81    165.21 o 
  -7  13   6       34.68      -23.42    100.21 o 
  -6  13   6      392.98      338.84     84.77 o 
  -5  13   6        5.58       13.44     90.98 o 
  -4  13   6        1.09      -33.66     95.89 o 
  -3  13   6      489.00      383.55     85.04 o 
  -2  13   6       14.18       65.27     82.17 o 
  -1  13   6      125.69       79.17     62.56 o 
   0  13   6      914.45      807.04     60.28 o 
   1  13   6        0.50      -20.10     56.56 o 
   2  13   6       47.23       31.05     63.49 o 
   3  13   6        6.10       31.74     58.46 o 
   4  13   6      326.68      288.46     59.52 o 
   5  13   6      203.96      221.74     61.13 o 
   6  13   6      327.47      321.47     87.32 o 
   7  13   6      115.83       84.65     86.75 o 
   8  13   6      283.91      211.90     89.45 o 
   9  13   6       15.92       -1.63    118.65 o 
  -8  14   6       48.11       50.99    117.49 o 
  -7  14   6       67.09        5.95     86.63 o 
  -6  14   6       27.65       11.16     87.69 o 
  -5  14   6       56.31       83.25     86.71 o 
  -4  14   6      125.98      126.23     87.04 o 
  -3  14   6      246.82      232.57     86.57 o 
  -2  14   6     1063.93     1158.39     95.71 o 
  -1  14   6        1.43       13.01    135.99 o 
   0  14   6      959.98      911.40     72.19 o 
   1  14   6      291.50      290.10     70.40 o 
   2  14   6      681.94      657.50     82.29 o 
   3  14   6       89.94      108.53     79.39 o 
   4  14   6       15.28       66.87     68.64 o 
   5  14   6      147.81      135.44     68.84 o 
   6  14   6      147.51      141.52     85.94 o 
   7  14   6        2.18       51.70     85.88 o 
   8  14   6      264.43      245.84     94.55 o 
  -7  15   6       95.78       30.10     97.62 o 
  -6  15   6      312.90      328.96     89.83 o 
  -5  15   6      403.86      569.02     93.87 o 
  -4  15   6        8.96      117.39    103.12 o 
  -3  15   6      710.68      805.77     96.22 o 
  -2  15   6       58.30       84.93     86.73 o 
  -1  15   6       53.71       54.46     85.55 o 
   0  15   6      103.08       69.67     86.08 o 
   1  15   6      298.27      269.28     72.37 o 
   2  15   6        1.51      -19.58     80.94 o 
   3  15   6     1015.60     1063.73     92.55 o 
   4  15   6        1.09      -34.88     95.14 o 
   5  15   6      311.42      268.89    113.52 o 
   6  15   6      568.62      410.96     93.24 o 
   7  15   6       29.55       33.20     93.52 o 
  -6  16   6        8.42       98.01    136.91 o 
  -5  16   6      155.90      249.20     95.53 o 
  -4  16   6        3.17       69.33    107.56 o 
  -3  16   6       61.07       47.00     89.15 o 
  -2  16   6      568.73      642.33     95.44 o 
  -1  16   6       67.25       38.29     87.81 o 
   0  16   6      246.15      282.06     89.37 o 
   1  16   6      240.82      310.42     73.05 o 
   2  16   6      286.34      248.89     84.57 o 
   3  16   6       71.21       46.44     84.82 o 
   4  16   6       40.65       29.20     98.04 o 
   5  16   6      277.20      342.69    122.06 o 
   6  16   6       67.46       51.62    119.47 o 
  -4  17   6      501.33      751.35    105.30 o 
  -3  17   6      181.55      197.74     97.95 o 
  -2  17   6      107.33      179.62     96.97 o 
  -1  17   6       44.00       75.40     93.50 o 
   0  17   6       38.63       15.14    114.03 o 
   1  17   6      295.51      314.79     90.85 o 
   2  17   6      220.00      241.09     89.20 o 
   3  17   6      140.60      178.20     88.70 o 
   4  17   6      184.27      233.51     90.68 o 
  -1  18   6      302.53      477.16    104.38 o 
   0  18   6      222.07      217.81     99.37 o 
   1  18   6      193.21      193.58    115.50 o 
 -13   1   7      284.65      300.79    151.94 o 
 -12   1   7      349.04      324.42    141.42 o 
 -11   1   7        1.48      -37.60    182.13 o 
 -10   1   7      430.58      366.81     47.96 o 
  -9   1   7        3.23       16.26     46.33 o 
  -8   1   7      859.90      813.77     40.50 o 
  -7   1   7      370.90      348.61     39.07 o 
  -6   1   7     1127.82     1287.12     61.79 o 
  -5   1   7      102.51       81.11     36.24 o 
  -4   1   7    10411.40    10336.92    135.35 o 
  -3   1   7     1632.02     1687.75     48.38 o 
  -2   1   7    17721.72    17529.97    120.79 o 
  -1   1   7     2923.98     3865.34    110.04 o 
   0   1   7    22767.58    29935.63    374.71 o 
   1   1   7        2.78       14.11     45.60 o 
   2   1   7     1645.33     1542.92     46.10 o 
   3   1   7     3858.22     3917.09     85.18 o 
   4   1   7     1323.86     1224.46     72.58 o 
   5   1   7       30.64       32.56     18.50 o 
   6   1   7     4903.79     5089.43    148.02 o 
   7   1   7      279.35      257.26     58.87 o 
  10   1   7       69.29       12.71    121.78 o 
  11   1   7      131.39      156.55    120.52 o 
  12   1   7       93.36       44.63    127.69 o 
 -13   2   7      130.35      202.99    149.43 o 
 -12   2   7     1013.93     1132.34    115.06 o 
 -11   2   7       19.66        8.50     96.61 o 
 -10   2   7      398.71      533.26     55.66 o 
  -9   2   7      730.08      667.26     57.04 o 
  -8   2   7     2006.19     1862.79     69.12 o 
  -7   2   7     2129.76     1965.82     49.14 o 
  -6   2   7     1047.95     1029.35     45.70 o 
  -5   2   7     7806.95     7016.47    137.25 o 
  -4   2   7      146.69      207.54     51.23 o 
  -3   2   7      208.41      266.55     20.61 o 
  -2   2   7    20795.54    21937.93    140.78 o 
  -1   2   7    10030.89    10962.44    293.19 o 
   0   2   7      223.06       86.09     47.58 o 
   1   2   7      103.10       45.40     49.74 o 
   2   2   7       56.40       19.31     73.47 o 
   3   2   7     2440.03     2266.04     88.67 o 
   4   2   7     2616.51     2731.87     82.19 o 
   9   2   7       16.87       15.12    121.08 o 
  10   2   7      331.52      393.45    129.77 o 
  11   2   7      281.79      179.99    131.23 o 
  12   2   7      662.96      807.90    137.28 o 
 -13   3   7      817.21     1048.75    161.19 o 
 -12   3   7      206.74      243.88    107.87 o 
 -11   3   7      330.14      232.17    101.75 o 
 -10   3   7      481.00      557.27     67.98 o 
  -9   3   7       76.20      114.92     63.04 o 
  -8   3   7     1114.55     1120.73     54.90 o 
  -7   3   7     2879.30     2682.05     63.32 o 
  -6   3   7      928.24      794.89     49.50 o 
  -5   3   7     2231.06     1968.81    146.59 o 
  -4   3   7     5101.95     4835.88    124.67 o 
  -3   3   7     6206.00     5912.71    197.81 o 
  -2   3   7     4714.48     3918.28    152.80 o 
  -1   3   7     2587.11     3482.40     83.42 o 
   0   3   7     5491.34     5534.80    203.02 o 
   1   3   7     5357.37     5650.26    297.00 o 
   3   3   7     6271.35     5929.95    146.35 o 
   4   3   7     2875.83     3021.28    146.69 o 
   5   3   7     3158.85     2578.30     43.67 o 
   6   3   7      546.89      653.10    113.47 o 
   7   3   7     2957.15     2968.26     90.97 o 
   8   3   7       10.25       28.70     64.65 o 
   9   3   7     1291.62     1519.66    140.09 o 
  10   3   7       87.67        9.52    124.81 o 
  11   3   7      367.64      480.05    130.49 o 
  12   3   7       80.85        3.98    125.55 o 
 -13   4   7      168.13      253.15    117.62 o 
 -12   4   7      434.82      559.71    111.46 o 
 -11   4   7      296.74      278.27    104.35 o 
 -10   4   7     1038.99     1156.48    107.68 o 
  -9   4   7       76.50       24.02     91.46 o 
  -8   4   7      121.73      146.13     51.19 o 
  -7   4   7     1242.77     1141.44     75.03 o 
  -6   4   7       59.11       44.24     86.79 o 
  -5   4   7     6117.30     5328.30    137.77 o 
  -4   4   7     1903.25     1751.69    104.52 o 
  -3   4   7       54.48       28.80     38.05 o 
  -2   4   7     6859.62     7850.18    109.79 o 
  -1   4   7     3264.19     3290.62    241.74 o 
   0   4   7      863.47      543.14     58.71 o 
   1   4   7     5482.90     4602.99    182.39 o 
   2   4   7     5162.13     4632.85    123.74 o 
   3   4   7     4287.95     4042.34     97.52 o 
   4   4   7       51.95       47.85     45.87 o 
   5   4   7     3007.18     2822.68     55.19 o 
   6   4   7     2041.08     2047.05    134.04 o 
   7   4   7      772.87      820.05     79.35 o 
   8   4   7      185.12      164.45     69.37 o 
   9   4   7      166.72       28.96    123.43 o 
  10   4   7      151.73      252.25    127.99 o 
  11   4   7       89.04      155.90    136.97 o 
  12   4   7      632.82      998.92    144.81 o 
 -13   5   7      112.69      267.05    120.61 o 
 -12   5   7       61.85       77.58    107.24 o 
 -11   5   7        7.01       25.47    100.77 o 
 -10   5   7       34.29       32.76     95.55 o 
  -9   5   7       40.81      119.77    122.25 o 
  -8   5   7      820.35     1056.71    126.33 o 
  -7   5   7     1032.74     1095.91    118.89 o 
  -6   5   7     2334.33     2115.78    161.10 o 
  -2   5   7      306.32      159.85     62.09 o 
  -1   5   7     9734.51    10133.45    693.32 o 
   0   5   7      332.48      521.11     63.41 o 
   1   5   7     1595.94     1631.16     59.91 o 
   2   5   7     9960.57     9983.59    195.62 o 
   3   5   7    13644.32    12783.29    120.83 o 
   4   5   7     4108.32     3480.04     86.98 o 
   5   5   7      685.04      658.25     70.23 o 
   6   5   7       20.18       13.46     75.55 o 
   7   5   7        2.14       13.95     76.75 o 
   8   5   7       90.10       37.02     90.54 o 
   9   5   7      272.05      371.14    130.83 o 
  10   5   7      331.98      496.45    132.80 o 
  11   5   7        4.46      -50.07    133.58 o 
  12   5   7       57.43      171.42    135.38 o 
 -12   6   7      158.83      119.06    109.35 o 
 -11   6   7      443.66      562.60    109.44 o 
 -10   6   7       85.18      120.53     93.40 o 
  -9   6   7      738.65      800.31    140.41 o 
  -8   6   7      320.06      399.93     76.38 o 
  -7   6   7      339.01      269.10    105.85 o 
  -6   6   7     3664.22     3873.39    179.51 o 
  -2   6   7        5.97       -4.72     55.78 o 
  -1   6   7        2.56       48.40     59.11 o 
   0   6   7     7125.04     6035.74    251.75 o 
   1   6   7     4709.59     4659.89    132.50 o 
   2   6   7     2814.52     2443.58     66.15 o 
   3   6   7      274.30      211.57     52.30 o 
   4   6   7     1560.92     1364.02     59.72 o 
   5   6   7     2344.77     2189.40     77.00 o 
   6   6   7     1031.88      971.68     78.89 o 
   7   6   7     3057.41     3216.23    107.31 o 
   8   6   7      139.48      142.70     78.23 o 
   9   6   7       54.09      -41.84    120.57 o 
  10   6   7        1.07       -1.08    126.55 o 
  11   6   7      697.14      828.27    150.43 o 
  12   6   7        0.86        0.46    141.07 o 
 -12   7   7      347.73      354.15    115.27 o 
 -11   7   7      517.68      547.65     87.69 o 
 -10   7   7      162.96      118.02     99.44 o 
  -9   7   7      494.36      491.74    118.52 o 
  -8   7   7      651.66      702.52     78.79 o 
  -7   7   7        0.87       28.53     75.33 o 
  -6   7   7      291.79      317.79     97.63 o 
  -2   7   7      329.08      366.49     67.41 o 
  -1   7   7     2425.67     2071.69     58.80 o 
   0   7   7     3198.19     3104.45     68.62 o 
   1   7   7      515.66      539.83     39.85 o 
   2   7   7     2053.14     2000.96     60.46 o 
   3   7   7     2037.50     1906.56     67.75 o 
   4   7   7      720.69      669.42     57.22 o 
   5   7   7     1496.91     1344.98     60.36 o 
   6   7   7      346.66      308.26     51.21 o 
   7   7   7     1920.16     1686.50     88.32 o 
   8   7   7      628.21      709.55     77.67 o 
   9   7   7      166.26       40.46    130.10 o 
  10   7   7      724.94      700.01    143.15 o 
  11   7   7      147.10      121.96    135.17 o 
  12   7   7        6.22      -39.11    141.05 o 
 -12   8   7        3.17       48.14    133.01 o 
 -11   8   7       18.86       96.83     86.74 o 
 -10   8   7      102.47       95.84     83.73 o 
  -9   8   7      264.62      331.87     92.08 o 
  -8   8   7      778.06      703.58     79.45 o 
  -7   8   7      697.50      718.33     81.13 o 
  -6   8   7      796.92      788.77     79.87 o 
  -5   8   7      569.79      637.27     97.50 o 
  -3   8   7      144.87      171.30    141.42 o 
  -2   8   7      184.54      157.19     55.20 o 
  -1   8   7       12.58       -0.82     50.41 o 
   0   8   7     1234.88     1244.52     45.50 o 
   1   8   7       16.78      -11.84     39.25 o 
   2   8   7      561.06      538.03     43.17 o 
   3   8   7      469.45      398.45     58.10 o 
   4   8   7      115.30       88.75     56.73 o 
   5   8   7     1294.67     1201.06     64.28 o 
   6   8   7     2216.77     2004.17     66.27 o 
   7   8   7      360.60      330.32     77.14 o 
   8   8   7      440.04      353.66     77.38 o 
   9   8   7        2.73       12.62    133.18 o 
  10   8   7        0.67      -39.68    130.66 o 
  11   8   7      208.07      250.24    140.97 o 
  12   8   7       81.69      111.77    150.43 o 
 -11   9   7        0.82       -6.74     87.67 o 
 -10   9   7        0.22        6.40     94.97 o 
  -9   9   7       12.68      108.58     92.57 o 
  -8   9   7       69.09       96.70     66.47 o 
  -7   9   7      117.14      142.80     69.48 o 
  -6   9   7      289.15      358.71     70.17 o 
  -5   9   7       77.83       56.50     86.26 o 
  -4   9   7      102.25      151.37     81.09 o 
  -3   9   7      226.34      254.98     88.69 o 
  -2   9   7     2837.66     2885.22    121.56 o 
  -1   9   7       14.68       43.74     49.77 o 
   0   9   7        0.78        8.26     41.15 o 
   1   9   7      609.44      586.41     45.44 o 
   2   9   7       84.15       89.13     44.86 o 
   3   9   7       14.22       23.78     60.19 o 
   4   9   7      126.13      100.48     59.10 o 
   5   9   7       41.66       26.78     59.69 o 
   6   9   7      159.37      183.78     58.00 o 
   7   9   7      990.74      804.65     85.24 o 
   8   9   7       84.12       58.07     77.29 o 
   9   9   7        6.04       44.72    110.61 o 
  10   9   7       81.78        9.90    136.01 o 
  11   9   7      190.25      169.85    149.49 o 
 -11  10   7        8.02        2.70    103.15 o 
 -10  10   7      156.68      162.78     85.41 o 
  -9  10   7       86.52       84.06     91.95 o 
  -8  10   7      207.26      170.41     69.17 o 
  -7  10   7      115.50       91.34     67.09 o 
  -6  10   7      542.52      559.62     69.61 o 
  -5  10   7      290.61      331.44     66.05 o 
  -4  10   7     1267.62     1237.22     74.66 o 
  -3  10   7       69.84       41.32     59.93 o 
  -2  10   7       59.54       61.33     56.03 o 
  -1  10   7       28.78       -4.48     57.71 o 
   0  10   7     1172.80     1220.26     50.69 o 
   1  10   7      208.40      162.67     46.20 o 
   2  10   7     1317.79     1280.92     53.29 o 
   3  10   7      243.50      223.21     53.96 o 
   4  10   7       47.50       33.51     61.06 o 
   5  10   7      211.96      201.22     62.61 o 
   6  10   7      157.53      141.00     76.75 o 
   7  10   7     1972.32     1880.34     96.69 o 
   8  10   7      293.42      194.72     80.85 o 
   9  10   7      319.37      271.03    111.58 o 
  10  10   7       19.70      -16.02    139.90 o 
  11  10   7      189.85      322.31    154.26 o 
 -10  11   7      141.64       27.81    125.31 o 
  -9  11   7      262.96      375.99    124.58 o 
  -8  11   7      107.04      210.63    117.87 o 
  -7  11   7      498.26      540.75     86.50 o 
  -6  11   7       53.41       82.60     81.70 o 
  -5  11   7       13.87       19.97     70.96 o 
  -4  11   7      770.13      659.33     74.65 o 
  -3  11   7     3831.05     4018.36    119.88 o 
  -2  11   7      150.96      134.28     57.25 o 
  -1  11   7     1734.33     1796.48     71.70 o 
   0  11   7      142.80       90.68     56.40 o 
   1  11   7        0.46       -7.96     49.07 o 
   2  11   7      683.59      702.38     53.27 o 
   3  11   7        7.39      -11.08     59.80 o 
   4  11   7       17.48        6.96     54.61 o 
   5  11   7       11.37       24.45     61.06 o 
   6  11   7       80.77       23.37     79.46 o 
   7  11   7      209.42      109.45     81.08 o 
   8  11   7     1893.53     1997.22    106.35 o 
   9  11   7       82.46      106.17    110.23 o 
  10  11   7      261.54      281.25    121.52 o 
 -10  12   7       11.86       41.75    192.35 o 
  -9  12   7      419.93      496.04    173.15 o 
  -8  12   7      294.31      356.51    179.29 o 
  -7  12   7      136.76       71.28     99.74 o 
  -6  12   7      734.89      787.32     94.97 o 
  -5  12   7      264.20      151.37     89.69 o 
  -4  12   7     1100.50     1199.34     99.55 o 
  -3  12   7      286.78      275.07     83.68 o 
  -2  12   7       52.61       12.83     86.10 o 
  -1  12   7     2395.64     2389.59     77.55 o 
   0  12   7     2905.51     3054.37     82.68 o 
   1  12   7      875.17      952.80     54.87 o 
   2  12   7      553.89      618.84     54.10 o 
   3  12   7       86.20      107.77     54.72 o 
   4  12   7        1.78        4.39     55.34 o 
   5  12   7      579.12      625.27     61.14 o 
   6  12   7       13.07       22.56    103.45 o 
   7  12   7     1379.13     1471.23     97.60 o 
   8  12   7      175.36      141.94     85.53 o 
   9  12   7        0.16      131.60    189.73 o 
  -9  13   7      572.01      780.12    190.83 o 
  -8  13   7       72.06        0.37    175.43 o 
  -7  13   7      389.57      453.99     94.05 o 
  -6  13   7       93.59      129.55     92.07 o 
  -5  13   7      536.39      440.90     88.96 o 
  -4  13   7       63.91      120.04     86.06 o 
  -3  13   7      734.43      876.64     93.41 o 
  -2  13   7      655.64      711.39     90.40 o 
  -1  13   7     2772.83     2889.63    105.25 o 
   0  13   7        0.32      -22.53     65.46 o 
   1  13   7       95.69       97.12     67.87 o 
   2  13   7      205.60      211.10     59.35 o 
   3  13   7      431.15      406.19     68.35 o 
   4  13   7      381.59      461.38     69.52 o 
   5  13   7      667.45      741.92     72.68 o 
   6  13   7       67.80       81.70    109.04 o 
   7  13   7       31.29        1.95     98.81 o 
   8  13   7      319.37      301.91     89.29 o 
   9  13   7       13.65       20.81    121.56 o 
  -8  14   7       39.44       26.27    139.26 o 
  -7  14   7       78.70      141.36     97.00 o 
  -6  14   7      407.24      483.99     93.20 o 
  -5  14   7      140.40      173.94     87.34 o 
  -4  14   7       47.96       35.72     92.54 o 
  -3  14   7      119.80       74.35     87.61 o 
  -2  14   7      127.71      137.02     87.13 o 
  -1  14   7     1604.48     1556.85     97.92 o 
   0  14   7     1056.04     1035.93     74.58 o 
   1  14   7       47.91       33.57     70.00 o 
   2  14   7      654.16      597.15     82.25 o 
   3  14   7        0.21       41.94     69.31 o 
   4  14   7       43.58       44.51     69.37 o 
   5  14   7      202.21      126.64     68.65 o 
   6  14   7      805.40      705.01     95.30 o 
   7  14   7        7.34       30.09     86.14 o 
   8  14   7       77.86       92.52     94.18 o 
  -7  15   7       30.26        6.05     94.65 o 
  -6  15   7       21.71       -8.03    107.25 o 
  -5  15   7       15.47       48.90    108.68 o 
  -4  15   7      113.55      101.52     89.65 o 
  -3  15   7        0.98        2.73    132.74 o 
  -2  15   7      943.54     1151.21     99.09 o 
  -1  15   7      312.42      278.50     88.86 o 
   0  15   7      125.45       99.08     87.43 o 
   1  15   7       34.64        9.32     77.81 o 
   2  15   7      189.25      160.36     79.66 o 
   3  15   7      538.17      531.85     86.75 o 
   4  15   7      257.10      284.65     85.31 o 
   5  15   7       55.17      -18.67     87.98 o 
   6  15   7       36.16       52.19    103.56 o 
   7  15   7       80.46       49.97     93.23 o 
  -6  16   7      204.34      165.31     98.66 o 
  -5  16   7      402.92      468.77     99.10 o 
  -4  16   7       30.99       66.03     95.69 o 
  -3  16   7       56.10       41.41     92.40 o 
  -2  16   7      268.62      202.08     95.22 o 
  -1  16   7      290.47      252.74     92.24 o 
   0  16   7      147.99      128.54     89.58 o 
   1  16   7      287.05      300.40     91.04 o 
   2  16   7       36.00       49.42     83.84 o 
   3  16   7      227.49      242.82     87.21 o 
   4  16   7      190.82      231.91     84.98 o 
   5  16   7       92.14       48.83    113.64 o 
   6  16   7       20.52       29.54    158.57 o 
  -4  17   7      189.50      203.80    101.94 o 
  -3  17   7      111.14      123.37     99.81 o 
  -2  17   7        9.51       35.18    124.75 o 
  -1  17   7      237.42      254.04     95.17 o 
   0  17   7       27.33       45.66     91.49 o 
   1  17   7       98.95      146.76     93.72 o 
   2  17   7       82.60      150.20    110.86 o 
   3  17   7       24.66      -30.01     90.74 o 
   4  17   7       53.83       69.35     88.65 o 
 -13   0   8      225.27      235.75    214.48 o 
 -12   0   8      218.06      156.56    190.84 o 
 -11   0   8      425.13      507.05    195.76 o 
 -10   0   8       49.19       72.64     65.22 o 
  -9   0   8      854.15      799.10     74.05 o 
  -8   0   8      469.94      543.61     51.33 o 
  -7   0   8     2236.57     2271.93     99.60 o 
  -6   0   8      573.69      592.19     56.75 o 
  -5   0   8    11372.77    10017.33    106.70 o 
  -4   0   8       40.98        1.72     53.55 o 
  -3   0   8    34556.63    35284.96    359.15 o 
  -2   0   8     3337.14     3223.82     97.59 o 
  -1   0   8     6140.69     6962.12    119.61 o 
   0   0   8     4000.67     3786.88    118.59 o 
   1   0   8    15141.24    14342.30    112.70 o 
   2   0   8     6566.58     5991.30    120.96 o 
   3   0   8     7713.65     7014.66    109.95 o 
   4   0   8      379.50      438.31     46.25 o 
   5   0   8     2448.36     2543.40     83.22 o 
   6   0   8    10796.61    10543.44    130.62 o 
   7   0   8     1626.14     1723.73     72.84 o 
  12   0   8      226.17      221.69    137.36 o 
 -13   1   8       33.60      166.33    150.02 o 
 -12   1   8       18.99       20.21    140.73 o 
 -11   1   8      394.85      481.12     99.98 o 
 -10   1   8      114.84      139.11     52.55 o 
  -9   1   8        7.32       10.93     58.24 o 
  -8   1   8     4209.83     4308.38     79.27 o 
  -7   1   8      666.35      579.28     45.00 o 
  -6   1   8     1004.12      896.84     46.51 o 
  -5   1   8      341.73      283.93     41.94 o 
  -4   1   8      699.47      711.78     45.47 o 
  -3   1   8      714.06      536.54     44.83 o 
  -2   1   8     8476.86     7672.18    274.03 o 
  -1   1   8     5604.48     7887.79    320.18 o 
   0   1   8    14737.74    16183.76    209.32 o 
   1   1   8     3753.65     3871.41     54.19 o 
   2   1   8     1366.78     1413.32     45.35 o 
   3   1   8     7476.10     7038.27     74.13 o 
   4   1   8      909.41     1121.38     37.09 o 
   5   1   8     6142.04     5730.79     80.56 o 
   6   1   8       63.78       76.39     45.23 o 
   7   1   8      661.95      561.59     67.70 o 
  11   1   8     1163.42     1644.15    145.57 o 
  12   1   8       12.78       11.46    131.88 o 
 -13   2   8        1.17      152.53    218.00 o 
 -11   2   8      217.87      340.16    100.93 o 
 -10   2   8      767.81      877.74     59.20 o 
  -9   2   8       17.27       36.65     53.83 o 
  -8   2   8       61.14       39.02     41.73 o 
  -7   2   8     1079.98     1052.86     51.51 o 
  -6   2   8      679.94      656.70     45.87 o 
  -5   2   8     3482.21     3160.83     59.90 o 
  -4   2   8     4735.74     4688.81    108.96 o 
  -3   2   8    13882.78    13320.12    155.73 o 
  -2   2   8     2859.77     2596.36     69.83 o 
  -1   2   8     2827.24     2799.58     59.14 o 
   0   2   8      115.61      330.09     47.62 o 
   1   2   8     5342.19     5330.61    293.90 o 
   2   2   8     7152.90     6785.88    122.91 o 
   3   2   8      128.29       85.27     68.44 o 
   4   2   8      332.77      332.76     36.54 o 
   5   2   8       78.51       65.13     22.79 o 
   7   2   8      663.80      741.11     79.66 o 
   9   2   8       27.11       30.27    121.18 o 
  10   2   8      204.28      286.13    130.75 o 
  11   2   8       66.27       91.71    134.36 o 
  12   2   8       48.52      143.65    130.95 o 
 -13   3   8        4.19       42.90    151.40 o 
 -12   3   8      181.79      229.25    108.54 o 
 -11   3   8       23.90        3.77     74.00 o 
 -10   3   8      169.70      132.71     55.59 o 
  -9   3   8      122.07      166.23     63.33 o 
  -8   3   8        3.22        5.04     48.86 o 
  -7   3   8     2980.47     2578.57    144.53 o 
  -6   3   8      105.87       29.75     43.96 o 
  -5   3   8       99.09      114.77     36.51 o 
  -4   3   8       43.90       96.29     83.42 o 
  -3   3   8      310.93      231.52     37.44 o 
  -2   3   8     2693.12     2707.61     50.72 o 
  -1   3   8     8047.30     9117.08    160.23 o 
   0   3   8      184.70      108.28     48.19 o 
   1   3   8       87.65      124.10     59.66 o 
   2   3   8     1424.80     1712.48     89.49 o 
   3   3   8      957.32      964.94    112.49 o 
   4   3   8     2406.15     2194.56    135.61 o 
   5   3   8      463.62      486.11     42.15 o 
   7   3   8       62.71       73.51    115.73 o 
   8   3   8      356.09      282.87     73.15 o 
   9   3   8       69.02      -30.43    116.17 o 
  10   3   8      137.71      120.76    131.78 o 
  11   3   8        9.89        9.88    123.91 o 
  12   3   8      146.08      169.03    132.79 o 
 -13   4   8      364.12      469.67    125.24 o 
 -12   4   8      340.94      316.94    109.68 o 
 -11   4   8       15.47       41.22    103.86 o 
 -10   4   8      475.65      377.51    100.59 o 
  -9   4   8        3.84      -13.02     72.86 o 
  -8   4   8     1311.71     1254.89     61.98 o 
  -7   4   8       95.28       66.00     79.04 o 
  -6   4   8     3477.83     3557.04    129.69 o 
  -5   4   8      396.83      359.23     92.23 o 
  -4   4   8       85.47       -6.49     87.29 o 
  -3   4   8      273.33      392.01     43.32 o 
  -2   4   8     8049.66     9572.58    452.55 o 
  -1   4   8     3594.08     3277.94     72.51 o 
   0   4   8      380.05      293.15     57.91 o 
   1   4   8       10.07        0.95     58.88 o 
   2   4   8       12.34       92.23     82.15 o 
   3   4   8       43.04       53.78     70.64 o 
   4   4   8       85.17       61.15     74.57 o 
   5   4   8       15.84       26.63     43.75 o 
   6   4   8      442.07      417.64    118.06 o 
   7   4   8     1538.76     1521.24    149.10 o 
   8   4   8      495.91      434.33     76.43 o 
   9   4   8      113.78       81.71    123.77 o 
  10   4   8       99.54      143.97    126.05 o 
  11   4   8       14.29      -46.43    130.35 o 
  12   4   8       13.26       26.88    135.02 o 
 -12   5   8      386.68      346.07    113.06 o 
 -11   5   8      206.15      285.20    101.26 o 
 -10   5   8       37.20       46.79     97.26 o 
  -9   5   8      174.06      158.83    114.28 o 
  -8   5   8     2744.58     2638.79    138.73 o 
  -7   5   8       98.69      147.15    148.90 o 
  -3   5   8       12.68        3.38     53.18 o 
  -2   5   8     5649.37     5182.79    232.06 o 
  -1   5   8     4841.76     5536.87    281.42 o 
   0   5   8    13348.01    14681.86    501.09 o 
   1   5   8     1143.65      981.33     81.87 o 
   2   5   8       57.54      154.17     68.11 o 
   3   5   8     1077.63     1059.11     84.23 o 
   4   5   8     2294.03     2189.48     67.43 o 
   5   5   8      590.81      539.93     57.89 o 
   6   5   8       30.54       20.59     36.16 o 
   7   5   8      895.64      881.65     87.47 o 
   8   5   8       23.38       19.85     94.84 o 
   9   5   8       60.02      154.19    121.25 o 
  10   5   8      217.98       98.20    133.34 o 
  11   5   8      551.82      606.55    148.53 o 
  12   5   8       83.96      141.73    146.12 o 
 -12   6   8        9.90        6.20    131.81 o 
 -11   6   8      218.79      189.77    102.06 o 
 -10   6   8       23.74       35.92     97.19 o 
  -9   6   8      544.02      631.15    124.53 o 
  -8   6   8        2.56      -12.43    113.67 o 
  -7   6   8      488.98      513.77    108.70 o 
  -3   6   8     1010.66      944.37     72.17 o 
  -2   6   8      514.76      417.95     61.82 o 
  -1   6   8     1940.92     2035.54    107.07 o 
   0   6   8        5.91       10.87     60.69 o 
   1   6   8     2811.36     2479.64     44.53 o 
   2   6   8     4366.34     4000.51     90.38 o 
   3   6   8     5430.27     4717.58     85.97 o 
   4   6   8       53.41       94.11     61.53 o 
   5   6   8       29.64       70.57     61.79 o 
   6   6   8      764.54      701.39     50.30 o 
   7   6   8        4.08       21.43     83.54 o 
   8   6   8      884.47      878.53     85.92 o 
   9   6   8       35.07      -21.23    122.98 o 
  10   6   8      196.65      178.75    132.19 o 
  11   6   8       45.34       39.27    139.93 o 
  12   6   8      149.96       19.63    141.53 o 
 -12   7   8      225.58      263.85    114.86 o 
 -11   7   8       34.34        1.27    103.59 o 
 -10   7   8        0.49       39.12     97.61 o 
  -9   7   8       54.85       15.97    120.01 o 
  -8   7   8     1040.62     1227.96     86.83 o 
  -7   7   8      437.60      620.04    112.11 o 
  -6   7   8     1438.18     1499.85    152.72 o 
  -3   7   8        4.84       29.55    124.69 o 
  -2   7   8      232.20      132.08     65.03 o 
  -1   7   8     2018.14     1661.86     81.97 o 
   0   7   8      394.68      337.02     74.00 o 
   1   7   8        3.44       10.63     35.71 o 
   2   7   8     3444.62     3249.89     72.66 o 
   3   7   8     3961.78     3574.49     78.05 o 
   4   7   8     1812.25     1641.54     68.38 o 
   5   7   8      939.19      897.84     58.88 o 
   6   7   8       98.00      106.11     51.07 o 
   7   7   8     1701.60     1616.85    100.60 o 
   8   7   8      130.92      142.26     82.20 o 
   9   7   8      177.14      234.30    131.84 o 
  10   7   8      509.84      487.06    139.23 o 
  11   7   8      303.06      303.24    143.53 o 
  12   7   8       15.97       71.04    146.57 o 
 -11   8   8       92.38      118.86     88.30 o 
 -10   8   8      496.26      773.03    103.99 o 
  -9   8   8      444.90      591.12    125.49 o 
  -8   8   8      133.24       76.76     76.66 o 
  -7   8   8       79.79       94.25     77.65 o 
  -6   8   8     1409.70     1436.38    145.37 o 
  -3   8   8       12.16       68.63    144.95 o 
  -2   8   8      663.35      628.03     81.40 o 
  -1   8   8      975.66      898.93     81.24 o 
   0   8   8       61.96        1.65     56.15 o 
   1   8   8     4352.00     4165.69     58.02 o 
   2   8   8     2336.06     2187.31     66.06 o 
   3   8   8     1519.63     1413.08     68.86 o 
   4   8   8     1960.17     1926.84     68.33 o 
   5   8   8      254.01      283.31     58.25 o 
   6   8   8      344.85      349.65     57.12 o 
   7   8   8     3480.14     3516.83    130.50 o 
   8   8   8       16.77       35.52     84.38 o 
   9   8   8      152.63      281.59    138.46 o 
  10   8   8        4.35       55.36    132.32 o 
  11   8   8       29.06      106.98    142.44 o 
 -11   9   8       37.83       32.32     89.96 o 
 -10   9   8      117.76      104.75     96.91 o 
  -9   9   8     1267.92     1455.71    107.20 o 
  -8   9   8       72.51      154.44     69.61 o 
  -7   9   8     2610.63     2969.00     98.33 o 
  -6   9   8       25.45       47.35     75.94 o 
  -5   9   8      946.11      912.08     97.16 o 
  -4   9   8       84.86      102.17    105.66 o 
  -3   9   8     1797.24     1889.49    180.17 o 
  -2   9   8      192.54      238.88    142.32 o 
  -1   9   8    13214.83    12254.50    305.78 o 
   0   9   8      229.36      199.56     55.68 o 
   1   9   8     1950.93     1831.64     50.84 o 
   2   9   8     4220.27     3860.62     62.69 o 
   3   9   8        1.22       13.35     48.86 o 
   4   9   8     1583.00     1558.45     70.72 o 
   5   9   8       11.26       50.69     60.28 o 
   6   9   8      246.65      306.62     81.76 o 
   7   9   8       63.12       24.65     76.07 o 
   8   9   8       56.53       34.78     79.47 o 
   9   9   8      563.79      541.24    145.91 o 
  10   9   8      730.68      816.27    156.91 o 
  11   9   8       84.33       66.89    147.09 o 
 -11  10   8       24.75       62.29     91.08 o 
 -10  10   8      401.72      482.17    103.55 o 
  -9  10   8       46.93      -11.83     94.23 o 
  -8  10   8        9.50      -12.60     78.82 o 
  -7  10   8       27.01       33.11     68.89 o 
  -6  10   8     1236.87     1287.09     76.24 o 
  -5  10   8        0.23       35.17    111.56 o 
  -4  10   8     6829.84     6733.66    105.15 o 
  -3  10   8      264.33      298.42     94.88 o 
  -2  10   8     1507.42     1448.86     66.32 o 
  -1  10   8     2022.21     2044.93     64.79 o 
   0  10   8      772.08      769.65     58.91 o 
   1  10   8     1037.61     1017.29     50.29 o 
   2  10   8      847.03      835.21     50.65 o 
   3  10   8      148.84      102.25     52.21 o 
   4  10   8      269.94      233.34     62.72 o 
   5  10   8     1949.47     1903.06     73.81 o 
   6  10   8        4.24      -27.72     79.46 o 
   7  10   8      932.95     1006.81     90.53 o 
   8  10   8      245.45      184.22     82.04 o 
   9  10   8     1111.16     1244.42    157.11 o 
  10  10   8      258.32      315.79    143.96 o 
 -10  11   8        3.71       89.23    172.79 o 
  -9  11   8      341.63      308.25    127.78 o 
  -8  11   8       19.81       47.98     82.92 o 
  -7  11   8      340.44      394.98     90.13 o 
  -6  11   8        0.31       -4.15     81.63 o 
  -5  11   8      179.70      153.70     74.69 o 
  -4  11   8      508.10      540.38     97.37 o 
  -3  11   8      248.96      271.20     95.12 o 
  -2  11   8      310.99      216.62     93.37 o 
  -1  11   8      357.39      427.01     64.03 o 
   0  11   8       60.14      101.91     57.31 o 
   1  11   8      452.34      410.10     50.34 o 
   2  11   8      121.47      111.48     49.77 o 
   3  11   8       85.24       81.21     54.06 o 
   4  11   8      417.51      447.88     55.03 o 
   5  11   8       32.33       19.55     61.26 o 
   6  11   8      274.61      251.98     81.98 o 
   7  11   8        0.04       51.03     82.72 o 
   8  11   8        1.60      -27.38    110.33 o 
   9  11   8       20.69       21.37    111.34 o 
  10  11   8      230.87      214.45    152.40 o 
  -9  12   8        1.17       64.48    181.40 o 
  -8  12   8       26.70       17.50    166.58 o 
  -7  12   8        4.68       44.11    104.92 o 
  -6  12   8      181.18      115.11     91.91 o 
  -5  12   8      254.16      289.48     94.64 o 
  -4  12   8       45.99       26.69     91.15 o 
  -3  12   8      188.42      143.78     85.70 o 
  -2  12   8      941.60     1061.62     99.22 o 
  -1  12   8      178.26      128.61     62.54 o 
   0  12   8      844.19      854.80     62.66 o 
   1  12   8       50.16       52.23     58.75 o 
   2  12   8        1.97       14.14     59.51 o 
   3  12   8      192.45      155.88     65.13 o 
   4  12   8        3.70       40.73     71.61 o 
   5  12   8       18.80       -0.07     71.92 o 
   6  12   8       46.35       11.12     80.54 o 
   7  12   8       21.72       38.18     85.20 o 
   8  12   8       93.35       51.48     86.77 o 
   9  12   8        4.27       25.08    114.25 o 
  -9  13   8       81.17      173.17    189.31 o 
  -8  13   8       15.52       90.94    170.24 o 
  -7  13   8      275.53      371.41     97.07 o 
  -6  13   8       10.79       32.40    130.96 o 
  -5  13   8      387.10      361.48     97.37 o 
  -4  13   8        0.81       -3.61    112.26 o 
  -3  13   8      835.14      756.39     94.30 o 
  -2  13   8       92.02       60.48     86.76 o 
  -1  13   8       55.32       91.73     87.50 o 
   0  13   8       40.01       51.23     66.54 o 
   1  13   8      763.88      727.07     64.96 o 
   2  13   8      268.64      249.25     60.90 o 
   3  13   8       68.22      111.01     66.10 o 
   4  13   8      324.21      305.05     69.85 o 
   5  13   8       10.95        1.94     66.66 o 
   6  13   8      126.08      133.67     86.95 o 
   7  13   8        3.22       37.17     86.91 o 
   8  13   8       56.98       41.05     97.95 o 
   9  13   8       47.44      110.42    123.37 o 
  -8  14   8        7.05       35.25    145.21 o 
  -7  14   8      321.49      330.33    100.15 o 
  -6  14   8      202.62      180.07     92.69 o 
  -5  14   8      104.63      106.04     88.14 o 
  -4  14   8      342.27      379.53     92.73 o 
  -3  14   8      430.99      403.94     92.19 o 
  -2  14   8      863.21      727.06     97.17 o 
  -1  14   8      281.45      311.94     93.69 o 
   0  14   8      119.57      193.41     87.33 o 
   1  14   8      256.63      265.12     72.32 o 
   2  14   8      328.49      287.08     68.86 o 
   3  14   8        1.82        6.22     66.64 o 
   4  14   8      208.87      229.92     70.89 o 
   5  14   8      485.22      462.25     72.76 o 
   6  14   8       52.81       41.12     87.58 o 
   7  14   8      138.24      270.35     93.58 o 
   8  14   8       20.16       69.15    155.05 o 
  -7  15   8      471.84      580.98    103.07 o 
  -6  15   8       60.51       55.08     94.22 o 
  -5  15   8        0.76       40.97     92.20 o 
  -4  15   8       80.92       56.96     92.77 o 
  -3  15   8       21.47       41.19    282.39 o 
  -2  15   8      124.22      107.62     93.26 o 
  -1  15   8     1036.08     1112.87     99.20 o 
   0  15   8       29.65       66.72     87.45 o 
   1  15   8      517.01      485.74     75.03 o 
   2  15   8      565.35      577.55     85.51 o 
   3  15   8        1.88      -39.20    109.63 o 
   4  15   8      466.05      536.41     76.64 o 
   5  15   8       24.18       25.86     89.65 o 
   6  15   8       10.13       46.27     92.35 o 
   7  15   8        4.43       48.61     93.89 o 
  -5  16   8       11.72       52.19    103.61 o 
  -4  16   8       28.84      112.99    102.92 o 
  -3  16   8       68.02       76.13     98.67 o 
  -2  16   8      123.44      184.68     95.45 o 
  -1  16   8        5.52       10.03     90.53 o 
   0  16   8      243.90      257.51     93.88 o 
   1  16   8      370.81      421.73     92.63 o 
   2  16   8      556.07      691.78     88.59 o 
   3  16   8      157.95      144.06     85.33 o 
   4  16   8       19.58      -10.56     86.38 o 
   5  16   8       77.05      172.06    121.07 o 
  -3  17   8       85.98       61.05     98.51 o 
  -2  17   8      156.31      217.31    101.17 o 
  -1  17   8      131.35      152.55     98.88 o 
   0  17   8      208.91      266.15     95.64 o 
   1  17   8        0.42       57.20     93.41 o 
   2  17   8        1.23        8.57    108.66 o 
   3  17   8      114.76      149.14     91.84 o 
 -13   1   9       94.53       99.81    152.03 o 
 -12   1   9      347.53      332.05    143.39 o 
 -11   1   9        2.55      -19.11    180.85 o 
 -10   1   9       97.58       85.25     54.94 o 
  -9   1   9       27.56       47.46     54.97 o 
  -8   1   9      896.51      878.51     48.05 o 
  -7   1   9        2.01        9.10     42.03 o 
  -6   1   9     3185.44     3185.41     57.99 o 
  -5   1   9     2035.98     2040.84     55.29 o 
  -4   1   9     2759.73     2402.93    104.76 o 
  -3   1   9     4862.64     4862.56    155.03 o 
  -2   1   9       19.08       -4.28     45.33 o 
  -1   1   9      485.04      498.17     46.34 o 
   0   1   9      445.83      409.65     36.52 o 
   1   1   9      493.27      595.52     41.92 o 
   2   1   9     1990.67     2161.93     51.81 o 
   3   1   9     5641.23     5502.86     60.15 o 
   4   1   9        0.32       14.06     23.15 o 
   5   1   9     2168.08     2156.05     63.55 o 
   6   1   9     1089.74     1089.92     56.89 o 
   7   1   9     2223.47     2140.59     61.75 o 
  11   1   9       18.80       22.48    133.41 o 
  12   1   9        3.29       26.90    124.40 o 
 -13   2   9      106.86      142.16    154.63 o 
 -12   2   9      210.59      343.69    148.73 o 
 -11   2   9     1171.67     1216.09     82.18 o 
 -10   2   9      182.14      153.22     56.57 o 
  -9   2   9      948.42     1037.03     61.15 o 
  -8   2   9      105.54      114.29     45.02 o 
  -7   2   9     1347.71     1281.12     54.12 o 
  -6   2   9       78.77       66.48     59.79 o 
  -5   2   9      496.72      474.43     49.50 o 
  -4   2   9     2002.18     1904.53    140.45 o 
  -3   2   9    13337.08    13162.46    338.89 o 
  -2   2   9      131.37       58.71     57.71 o 
  -1   2   9     8391.66     9194.97    206.49 o 
   0   2   9    10021.80    12364.73    221.99 o 
   1   2   9      704.50      910.37     74.96 o 
   2   2   9     3349.16     3024.52     70.95 o 
   3   2   9     2487.21     2500.11     62.93 o 
   4   2   9     2697.11     2691.21     79.75 o 
   5   2   9       26.29       45.16     30.96 o 
   7   2   9      287.47      312.93     83.12 o 
  10   2   9      352.52      491.99    132.84 o 
  11   2   9      762.79      757.43    139.66 o 
  12   2   9        8.91        5.24    128.72 o 
  13   2   9      315.61      346.09    155.84 o 
 -13   3   9       57.38      102.87    148.47 o 
 -12   3   9      326.63      411.95    110.46 o 
 -11   3   9      428.07      440.24     78.29 o 
 -10   3   9       30.13       45.53     60.57 o 
  -9   3   9       26.90       -9.67     71.03 o 
  -8   3   9     3165.42     3075.79     76.24 o 
  -7   3   9       66.11       72.66     43.00 o 
  -6   3   9     8952.45     8228.60     91.73 o 
  -5   3   9       86.51       38.88     89.47 o 
  -4   3   9     4398.49     3345.50    283.79 o 
  -3   3   9    11325.39    11330.67    286.58 o 
  -2   3   9     3026.31     3132.71     55.31 o 
  -1   3   9     4314.19     4208.17     55.78 o 
   0   3   9     1634.48     1597.57     58.78 o 
   1   3   9     4292.75     5261.91    193.55 o 
   2   3   9      107.63       50.06     74.67 o 
   3   3   9     7861.25     7630.16    141.13 o 
   4   3   9     2286.97     2083.87    129.50 o 
   5   3   9     9243.56     8855.06    170.35 o 
   8   3   9      183.99      133.96    123.16 o 
   9   3   9      155.41       97.73    126.20 o 
  10   3   9      555.12      578.17    142.74 o 
  11   3   9      114.08      282.74    134.00 o 
  12   3   9        9.73       35.89    126.15 o 
 -12   4   9      222.74      196.57    112.46 o 
 -11   4   9       18.99      117.72     78.54 o 
 -10   4   9        9.23       59.30     68.49 o 
  -9   4   9      635.52      735.88     81.64 o 
  -8   4   9      137.00       33.49     54.04 o 
  -7   4   9      162.67       73.60     95.34 o 
  -6   4   9       37.99       59.20     95.89 o 
  -5   4   9      313.27      253.90     95.66 o 
  -4   4   9     3600.10     3293.28    126.97 o 
  -3   4   9      825.82      613.49     48.08 o 
  -2   4   9      458.68      599.26     46.77 o 
  -1   4   9     5915.71     6263.22     91.04 o 
   0   4   9     1000.87     1023.92     61.92 o 
   1   4   9     1736.38     1484.10     73.84 o 
   2   4   9     8333.42     7273.17    147.16 o 
   3   4   9     5632.57     5168.91    114.57 o 
   4   4   9       13.47       38.86     78.38 o 
   5   4   9       44.99      103.71     88.16 o 
   6   4   9      828.35      662.16     49.05 o 
   7   4   9      144.59      195.77    127.31 o 
   8   4   9      428.63      581.64     82.18 o 
   9   4   9      694.93      759.78    140.09 o 
  10   4   9      142.70      196.02    131.85 o 
  11   4   9      231.78      268.60    141.45 o 
  12   4   9       28.14       -8.40    136.18 o 
 -12   5   9       81.87      147.88    110.02 o 
 -11   5   9      535.60      674.79    109.70 o 
 -10   5   9      514.98      530.95    103.17 o 
  -9   5   9        0.28       -8.81    118.11 o 
  -8   5   9      197.89      148.48    115.42 o 
  -3   5   9        7.93      -15.48     55.00 o 
  -2   5   9     2940.99     3975.74    276.50 o 
  -1   5   9     9023.93     8760.47    420.44 o 
   0   5   9     9578.91     9963.06    347.57 o 
   1   5   9      113.35       65.63     62.20 o 
   2   5   9     2973.16     2879.13    172.11 o 
   3   5   9     3018.56     2834.55    173.03 o 
   4   5   9     4336.81     3912.32    116.38 o 
   5   5   9     2296.46     2346.90    104.40 o 
   6   5   9     2336.22     2140.52    143.55 o 
   7   5   9      224.01      319.02     83.53 o 
   8   5   9     1757.19     1533.31     91.02 o 
   9   5   9        1.52       97.59    123.55 o 
  10   5   9      378.12      501.73    142.64 o 
  11   5   9      537.56      655.62    151.43 o 
  12   5   9       91.46      120.08    149.15 o 
 -12   6   9      155.76      178.60    113.89 o 
 -11   6   9       41.08       23.66    100.35 o 
 -10   6   9      406.19      566.70    131.25 o 
  -9   6   9        2.50       14.95    117.60 o 
  -8   6   9      638.97      693.08    117.67 o 
  -7   6   9      779.19      806.55    153.88 o 
  -3   6   9       35.18      142.12     65.93 o 
  -2   6   9     8471.96     8476.80    124.55 o 
  -1   6   9       24.57       61.03     63.10 o 
   0   6   9     7171.99     6881.73    226.39 o 
   1   6   9     3437.13     3328.96     96.19 o 
   2   6   9      101.18       96.50     67.35 o 
   3   6   9     6879.03     6455.06    217.20 o 
   4   6   9     1276.66     1081.03     70.34 o 
   5   6   9      466.37      466.39     62.76 o 
   6   6   9      135.29      130.66     53.26 o 
   7   6   9      102.79       69.60     86.36 o 
   8   6   9       92.46       33.73     81.09 o 
   9   6   9      236.18      297.70    133.20 o 
  10   6   9        2.83       31.29    131.61 o 
  11   6   9      204.71      264.61    146.36 o 
  12   6   9      282.18      261.38    154.76 o 
 -12   7   9        6.16       28.91    116.56 o 
 -11   7   9        0.44       61.81    105.20 o 
 -10   7   9      102.20       84.24    130.97 o 
  -9   7   9      124.24      174.28    119.27 o 
  -8   7   9      422.72      274.15    108.87 o 
  -7   7   9     2496.98     2743.18    175.41 o 
  -3   7   9     1128.97     1221.23    121.13 o 
  -2   7   9     1320.74     1211.33     79.62 o 
  -1   7   9        1.77       10.71     66.88 o 
   0   7   9     1824.24     1720.65     89.35 o 
   1   7   9     4405.54     4229.96     60.68 o 
   2   7   9     2860.03     2708.24     76.53 o 
   3   7   9      449.11      377.07     71.75 o 
   4   7   9     7208.58     7009.66    244.59 o 
   5   7   9       34.53       89.77     65.32 o 
   6   7   9     2365.62     2462.35    111.54 o 
   7   7   9      117.51       26.44     86.87 o 
   8   7   9      955.02      926.22     92.11 o 
   9   7   9       42.53       32.36    126.89 o 
  10   7   9       51.39      104.05    135.72 o 
  11   7   9       32.40        0.67    141.13 o 
  12   7   9        4.39      105.59    149.67 o 
 -11   8   9      480.14      526.83     93.15 o 
 -10   8   9       56.96       79.29    125.66 o 
  -9   8   9      210.64      162.15    117.21 o 
  -8   8   9      237.89      303.58     82.73 o 
  -7   8   9       19.44       30.14    102.70 o 
  -6   8   9       84.55      133.70    134.97 o 
  -3   8   9      415.37      309.75    147.42 o 
  -2   8   9      763.50      744.21     81.37 o 
  -1   8   9     2893.51     2884.37     97.85 o 
   0   8   9     3018.37     2965.20    101.63 o 
   1   8   9     1582.68     1428.64     51.96 o 
   2   8   9     1061.05     1029.55     47.38 o 
   3   8   9       72.91       36.04     64.60 o 
   4   8   9      498.99      500.95     66.22 o 
   5   8   9      719.02      723.21     60.91 o 
   6   8   9      576.09      525.70     96.67 o 
   7   8   9       13.48      -16.06     89.29 o 
   8   8   9        1.56       10.82     83.66 o 
   9   8   9      418.82      477.73    143.11 o 
  10   8   9      171.74      128.03    133.98 o 
  11   8   9        6.59      -35.46    141.08 o 
 -11   9   9      146.56      125.19     94.88 o 
 -10   9   9        4.36      -38.65    187.90 o 
  -9   9   9       68.54       79.42    119.25 o 
  -8   9   9       29.29       49.79     80.80 o 
  -7   9   9        8.45       -2.39     80.37 o 
  -6   9   9        2.70       15.99     91.69 o 
  -4   9   9      710.29      725.75    171.54 o 
  -3   9   9      183.98      309.25    152.45 o 
  -2   9   9      557.30      504.18     87.16 o 
  -1   9   9      232.25      129.10     84.38 o 
   0   9   9      436.44      422.29     64.99 o 
   1   9   9      166.00      178.50     43.35 o 
   2   9   9      348.09      377.33     47.65 o 
   3   9   9      109.26      132.14     49.52 o 
   4   9   9      101.36       91.83     61.89 o 
   5   9   9      308.72      251.90     60.45 o 
   6   9   9       21.46       18.15     79.30 o 
   7   9   9       69.45       13.40     88.55 o 
   8   9   9      278.04      246.22     91.89 o 
   9   9   9       28.77       -3.33    137.16 o 
  10   9   9       38.81       16.11    146.25 o 
  11   9   9       23.65       47.69    153.64 o 
 -10  10   9      314.13      275.92    107.21 o 
  -9  10   9       27.36       11.20     94.80 o 
  -8  10   9      328.40      391.86     76.30 o 
  -7  10   9       19.82       65.69     72.37 o 
  -6  10   9        4.97        3.89     78.75 o 
  -5  10   9        0.63       15.94     75.62 o 
  -4  10   9      172.45      251.34    117.31 o 
  -3  10   9      135.44      235.99    116.54 o 
  -2  10   9     1508.94     1531.09    102.96 o 
  -1  10   9      389.34      389.12     72.93 o 
   0  10   9      669.44      579.09     58.53 o 
   1  10   9      922.96      822.14     48.96 o 
   2  10   9      839.78      786.92     50.13 o 
   3  10   9      560.53      525.64     55.12 o 
   4  10   9       11.46       23.01     62.31 o 
   5  10   9        3.26       -4.53     61.79 o 
   6  10   9      251.72      150.90     81.08 o 
   7  10   9       55.15       43.66     99.31 o 
   8  10   9      515.41      463.07     98.55 o 
   9  10   9      107.71      264.86    143.27 o 
  10  10   9       28.91      105.28    144.68 o 
 -10  11   9      234.93      300.49    193.62 o 
  -9  11   9       60.65      108.45    183.29 o 
  -8  11   9        0.33       69.40    103.84 o 
  -7  11   9     2082.78     2218.36    108.00 o 
  -6  11   9       45.97       16.16     87.73 o 
  -5  11   9      269.24      303.29     95.11 o 
  -4  11   9       84.24       82.25     95.06 o 
  -3  11   9      456.67      465.62     98.33 o 
  -2  11   9     2983.83     3251.71    118.30 o 
  -1  11   9      861.04      740.54     59.08 o 
   0  11   9     1917.51     1909.88     68.02 o 
   1  11   9      929.55      871.71     64.81 o 
   2  11   9       86.12       68.34     59.58 o 
   3  11   9       63.12       62.83     62.37 o 
   4  11   9      531.65      605.41     65.67 o 
   5  11   9      114.75       48.34     62.80 o 
   6  11   9      855.61     1047.09     91.89 o 
   7  11   9      127.54      106.94     81.92 o 
   8  11   9      151.64       91.58     82.86 o 
   9  11   9      180.13       14.13    144.80 o 
  10  11   9      255.79      110.14    156.92 o 
  -8  12   9      631.12      713.17    197.82 o 
  -7  12   9       23.40        6.29    106.41 o 
  -6  12   9        5.02       12.70     94.67 o 
  -5  12   9       20.37       77.20     98.66 o 
  -4  12   9      124.93      148.56     94.50 o 
  -3  12   9      135.08      190.12     97.74 o 
  -2  12   9      568.72      596.63     91.57 o 
  -1  12   9      176.47       92.30     86.86 o 
   0  12   9      246.78      219.26     58.60 o 
   1  12   9     2463.54     2182.43     89.50 o 
   2  12   9       98.27      129.23     60.74 o 
   3  12   9      195.90      283.93     66.34 o 
   4  12   9        1.66       33.16     63.22 o 
   5  12   9      107.31       97.65     64.87 o 
   6  12   9       22.41       30.59     80.17 o 
   7  12   9      157.74      178.15     86.03 o 
   8  12   9        0.92       27.43     84.80 o 
   9  12   9      789.04      836.00    160.88 o 
  -8  13   9       51.03       74.77    191.36 o 
  -7  13   9     1244.45     1416.00    111.39 o 
  -6  13   9       17.51       45.97     97.98 o 
  -5  13   9      458.42      725.49    102.69 o 
  -4  13   9     1290.70     1217.87    107.16 o 
  -3  13   9      152.14       97.32     89.60 o 
  -2  13   9      362.50      438.45     93.48 o 
  -1  13   9     1308.07     1445.59     99.88 o 
   0  13   9     2392.01     2444.33     84.01 o 
   1  13   9      592.39      527.79     64.00 o 
   2  13   9       59.11       56.08     60.90 o 
   3  13   9      139.50      133.19     67.82 o 
   4  13   9      859.60      969.18     72.51 o 
   5  13   9      230.93      213.04     68.03 o 
   6  13   9      496.49      577.39     91.15 o 
   7  13   9       77.38       55.39     86.57 o 
   8  13   9        8.65       26.68    112.50 o 
  -8  14   9      191.59      248.03    150.20 o 
  -7  14   9       27.12       84.90    101.13 o 
  -6  14   9        5.11       -1.19    122.27 o 
  -5  14   9      205.31      169.57     91.47 o 
  -4  14   9       45.01       -5.46     93.80 o 
  -3  14   9       28.34       56.44     92.84 o 
  -2  14   9      931.49     1034.64     99.43 o 
  -1  14   9      366.38      262.23     92.45 o 
   0  14   9      326.85      262.41     90.56 o 
   1  14   9      423.86      480.71     74.07 o 
   2  14   9      886.10      885.62     67.83 o 
   3  14   9      427.31      460.98     70.07 o 
   4  14   9      257.41      313.59     71.32 o 
   5  14   9        0.91       -4.73    106.97 o 
   6  14   9       17.15       50.43    167.98 o 
   7  14   9      121.61      121.81     93.68 o 
  -6  15   9      275.35      328.22     98.28 o 
  -5  15   9       13.31       29.14     93.28 o 
  -4  15   9      325.18      320.88     97.71 o 
  -3  15   9      249.71      285.41     96.64 o 
  -2  15   9      308.34      252.07     94.53 o 
  -1  15   9      307.20      345.20     94.94 o 
   0  15   9      109.49      159.53     92.58 o 
   1  15   9      151.37      125.36     87.90 o 
   2  15   9      244.40      163.14     83.55 o 
   3  15   9      508.55      436.67     89.88 o 
   4  15   9        0.02       44.03     81.71 o 
   5  15   9      357.18      349.48     92.96 o 
   6  15   9        9.33       50.52     92.88 o 
  -5  16   9        0.60       10.73    110.13 o 
  -4  16   9       57.59       32.36     98.63 o 
  -3  16   9      744.48      677.86    102.20 o 
  -2  16   9      616.72      485.73    101.29 o 
  -1  16   9      135.10       21.62     93.88 o 
   0  16   9      331.63      337.89     96.77 o 
   1  16   9      417.81      328.22     94.15 o 
   2  16   9      407.64      353.93    107.50 o 
   3  16   9        0.40       12.31     86.78 o 
   4  16   9       65.93       64.92     86.40 o 
   5  16   9        3.21        4.78    121.01 o 
  -3  17   9      126.35       90.09    103.40 o 
  -2  17   9       30.22      -17.72    123.68 o 
  -1  17   9       28.83        5.67     99.73 o 
   0  17   9      143.56      116.11     94.86 o 
   1  17   9       55.37       77.23     92.89 o 
   2  17   9       71.11      158.49    109.36 o 
   3  17   9        7.12       11.42    107.23 o 
 -13   0  10        4.84      -29.38    205.25 o 
 -12   0  10        0.92       64.17    196.83 o 
 -11   0  10      218.30      134.08     89.36 o 
 -10   0  10       94.79      108.53     88.10 o 
  -9   0  10     2482.14     2791.89     90.70 o 
  -8   0  10       44.89       10.19     63.36 o 
  -7   0  10     2048.32     2041.01     79.28 o 
  -6   0  10     1562.49     1424.63     72.47 o 
  -5   0  10      713.20      778.05     68.74 o 
  -4   0  10     3115.09     2758.17     79.19 o 
  -3   0  10     6018.34     5095.69    232.57 o 
  -2   0  10     7314.23     6635.85    127.40 o 
  -1   0  10    19721.97    20321.13    373.46 o 
   0   0  10    11567.03    12958.89    178.71 o 
   1   0  10     2269.69     2664.86     75.17 o 
   2   0  10     9211.78     9151.48    135.95 o 
   3   0  10    10693.88    12349.84    120.50 o 
   4   0  10     9073.08     7889.45    128.41 o 
   5   0  10      231.65      224.52     77.03 o 
   6   0  10      412.66      387.79     78.43 o 
   7   0  10     1891.86     1757.46     90.02 o 
 -13   1  10       57.98       23.97    151.38 o 
 -12   1  10      777.94     1039.42    154.28 o 
 -11   1  10        4.37       16.81     91.97 o 
 -10   1  10      919.93     1089.61     63.25 o 
  -9   1  10      341.68      336.03     57.19 o 
  -8   1  10        2.37       -7.89     46.72 o 
  -7   1  10      187.37      191.48     45.38 o 
  -6   1  10     2568.56     2497.59     58.44 o 
  -5   1  10        3.72       42.10     43.66 o 
  -4   1  10     2198.80     1825.77     60.67 o 
  -3   1  10      389.21      384.73     49.97 o 
  -2   1  10     2393.46     2472.16     98.81 o 
  -1   1  10    23186.57    24398.19    249.23 o 
   0   1  10      314.10      452.41     35.38 o 
   1   1  10     8000.20     7725.22    265.74 o 
   2   1  10       87.95       62.47     43.94 o 
   3   1  10      643.63      620.94     37.95 o 
   4   1  10        6.98       -3.54     34.20 o 
   5   1  10     3630.97     3595.11     65.78 o 
   6   1  10      554.76      598.76     57.38 o 
   7   1  10     6319.06     6535.86     90.36 o 
  11   1  10       87.69       81.35    125.31 o 
  12   1  10      115.11      289.73    145.19 o 
 -13   2  10        7.61      111.58    148.50 o 
 -12   2  10      125.86      145.75    139.93 o 
 -11   2  10      162.51      146.59     74.96 o 
 -10   2  10      200.53      201.98     58.80 o 
  -9   2  10      734.09      876.62     71.11 o 
  -8   2  10      414.45      491.73     57.50 o 
  -7   2  10      197.98      255.09     50.97 o 
  -6   2  10      106.10       73.27     48.32 o 
  -5   2  10      996.26      925.84     54.85 o 
  -4   2  10       94.48      141.69     23.74 o 
  -3   2  10    10750.08    10269.45    116.74 o 
  -2   2  10     8147.42     7511.42    105.32 o 
  -1   2  10     1795.24     1613.59     40.15 o 
   0   2  10     2329.48     2760.03    105.90 o 
   1   2  10       27.90       85.32     47.60 o 
   2   2  10     2065.15     2043.15     68.41 o 
   3   2  10      566.86      546.17     53.24 o 
   4   2  10     3697.68     3321.27     58.27 o 
   5   2  10      168.86      184.45     37.42 o 
   6   2  10      135.32       43.92     74.29 o 
   7   2  10      815.81      763.22     93.85 o 
  10   2  10       71.35      114.53    135.55 o 
  11   2  10        2.56        8.25    134.56 o 
  12   2  10        4.37      -23.43    140.13 o 
 -12   3  10       33.17       72.72    141.84 o 
 -11   3  10     1011.48     1024.86     84.02 o 
 -10   3  10      191.36      214.10     58.78 o 
  -9   3  10      268.08      274.20     75.66 o 
  -8   3  10      154.58      124.35     62.49 o 
  -7   3  10      534.85      430.02     67.45 o 
  -6   3  10      472.01      434.67     72.67 o 
  -5   3  10      503.69      347.50     98.88 o 
  -4   3  10      471.46      474.97     30.67 o 
  -3   3  10      567.16      480.37     39.10 o 
  -2   3  10       37.85       16.34     38.84 o 
  -1   3  10      911.46     1169.17    105.41 o 
   0   3  10      288.59      328.24     50.52 o 
   1   3  10       18.34       75.18     50.91 o 
   2   3  10      321.59      291.96     83.55 o 
   3   3  10      364.58      300.77     82.06 o 
   4   3  10       18.45      -23.61     64.80 o 
   5   3  10      106.66       98.19     51.83 o 
   6   3  10     1672.04     1442.77     50.86 o 
   8   3  10       19.88       58.80     70.24 o 
   9   3  10       70.41      170.31    129.88 o 
  10   3  10      193.60        6.20    127.46 o 
  11   3  10      287.49      467.89    147.79 o 
  12   3  10       61.50       81.41    143.51 o 
 -12   4  10       15.00       43.21    108.61 o 
 -11   4  10       85.13      108.66     78.89 o 
 -10   4  10      472.67      463.02     72.88 o 
  -9   4  10      172.17      171.01     75.80 o 
  -8   4  10     1036.42     1063.96     66.02 o 
  -7   4  10     1487.74     1409.79    123.16 o 
  -6   4  10       82.92      106.57    103.47 o 
  -5   4  10      467.30      331.56     54.12 o 
  -4   4  10      301.11      277.07     48.31 o 
  -3   4  10     1370.48     1220.06     55.60 o 
  -2   4  10      998.04     1078.36     50.83 o 
  -1   4  10      250.64      244.46     47.16 o 
   0   4  10      614.43      579.66     61.42 o 
   1   4  10     9106.77     9752.09    694.55 o 
   2   4  10       14.43       13.06     81.76 o 
   3   4  10     5009.13     4570.28    139.87 o 
   4   4  10     2201.76     2022.76     97.33 o 
   5   4  10      651.52      692.53    108.71 o 
   6   4  10      918.38      726.88     46.52 o 
   7   4  10       16.88      -12.65    123.10 o 
   8   4  10      731.08      668.50    137.03 o 
   9   4  10       70.74       82.51    133.34 o 
  10   4  10       21.64      -38.54    136.44 o 
  11   4  10      318.44      254.57    140.39 o 
  12   4  10       30.09       79.75    139.46 o 
 -12   5  10      219.85      279.92    113.97 o 
 -11   5  10      263.21      230.40    105.15 o 
 -10   5  10     1058.41     1164.23    146.93 o 
  -9   5  10       95.53       74.81    120.63 o 
  -8   5  10       22.60       -8.79    163.59 o 
  -7   5  10       31.42        1.21     98.65 o 
  -6   5  10      636.32      554.01    113.46 o 
  -5   5  10      153.57      111.30    108.69 o 
  -4   5  10     1562.63     1388.30     65.82 o 
  -3   5  10        6.97       -4.35     58.81 o 
  -2   5  10     1607.95     1533.67     91.17 o 
  -1   5  10     6063.61     6329.79    237.17 o 
   0   5  10     1076.12     1215.90     69.53 o 
   1   5  10     1575.74     1520.99     77.01 o 
   2   5  10       28.25       32.18     71.12 o 
   3   5  10       27.98      -15.09     80.01 o 
   4   5  10      246.21      252.85     88.58 o 
   5   5  10      897.68      910.04     66.30 o 
   6   5  10     1384.78     1490.26    142.30 o 
   7   5  10     1286.06     1311.46    146.64 o 
   8   5  10       95.51       49.08     80.50 o 
   9   5  10      102.82      105.37    131.80 o 
  10   5  10      394.49      529.84    139.03 o 
  11   5  10       40.47       56.78    139.18 o 
  12   5  10       41.31       24.18    147.18 o 
 -12   6  10       25.92      160.40    113.85 o 
 -11   6  10       80.25      134.79    108.08 o 
 -10   6  10        0.82       -9.73    126.55 o 
  -9   6  10      558.09      705.93    127.17 o 
  -8   6  10      138.24      153.16    111.70 o 
  -3   6  10      124.87       98.90     60.13 o 
  -2   6  10     2660.02     2434.09     81.83 o 
  -1   6  10     2119.19     2067.85     80.22 o 
   0   6  10      449.33      447.57     69.06 o 
   1   6  10       50.65       49.33     71.34 o 
   2   6  10     3990.85     3535.77    236.97 o 
   3   6  10      316.38      283.86     89.40 o 
   4   6  10     4163.36     3610.62    359.01 o 
   5   6  10     1153.70     1058.66     69.08 o 
   6   6  10      192.02      124.07    122.22 o 
   7   6  10      110.24      164.18     85.67 o 
   8   6  10      688.02      810.67     90.60 o 
   9   6  10      120.46      224.87    133.50 o 
  10   6  10      197.63      240.41    135.72 o 
  11   6  10        1.98        0.48    145.32 o 
  12   6  10       39.69      132.70    155.23 o 
 -12   7  10      265.41      261.28    117.87 o 
 -11   7  10      440.46      513.12    109.48 o 
 -10   7  10      113.86      149.39    133.38 o 
  -9   7  10       23.05       43.68    119.77 o 
  -8   7  10        0.36      -10.89    167.84 o 
  -7   7  10      658.16      767.53    159.64 o 
  -3   7  10       10.23       -4.14     66.26 o 
  -2   7  10      321.32      353.72     70.48 o 
  -1   7  10       13.27      -22.94     69.59 o 
   0   7  10     5668.52     5309.19    112.14 o 
   1   7  10     1766.62     1684.67     90.53 o 
   2   7  10      368.15      353.57     40.71 o 
   3   7  10      287.00      247.76     97.73 o 
   4   7  10      128.88      153.94     70.91 o 
   5   7  10      205.33      275.74     68.06 o 
   6   7  10        8.51       45.70     92.39 o 
   7   7  10      574.42      565.46     92.23 o 
   8   7  10      181.25      235.52     86.82 o 
   9   7  10      119.83       27.51    137.70 o 
  10   7  10        5.44       59.48    134.66 o 
  11   7  10      380.63      515.24    156.60 o 
 -11   8  10       33.29       12.12    106.49 o 
 -10   8  10      282.07      259.49    128.87 o 
  -9   8  10       47.55       65.03    116.58 o 
  -8   8  10     1613.63     1897.63    134.77 o 
  -7   8  10      143.63       53.21    147.20 o 
  -4   8  10     1048.60      922.32    163.48 o 
  -3   8  10     2434.07     2475.18     96.44 o 
  -2   8  10     4014.10     3511.30    104.33 o 
  -1   8  10      801.10      639.26     84.82 o 
   0   8  10      523.12      542.59     86.87 o 
   1   8  10     2252.75     2172.84    105.57 o 
   2   8  10      738.68      649.89     53.41 o 
   3   8  10    10244.88     9700.52    190.50 o 
   4   8  10      796.95      787.91     78.74 o 
   5   8  10      796.39      808.29     69.13 o 
   6   8  10     2802.36     2474.73    202.16 o 
   7   8  10      393.43      266.96     92.93 o 
   8   8  10      825.74      913.20     96.68 o 
   9   8  10      599.07      752.65    152.07 o 
  10   8  10      206.81      333.59    143.55 o 
  11   8  10       66.32       64.49    142.23 o 
 -11   9  10      775.72      916.94    104.54 o 
 -10   9  10      105.16      185.15    146.99 o 
  -9   9  10      319.54      394.63    123.10 o 
  -8   9  10      302.57      218.31     86.08 o 
  -7   9  10      391.93      453.13     84.84 o 
  -6   9  10       97.06      131.17    132.66 o 
  -4   9  10        4.41      105.40    159.05 o 
  -3   9  10     2707.30     2688.04    193.61 o 
  -2   9  10     1731.82     1763.19     96.99 o 
  -1   9  10       53.92       69.76     84.48 o 
   0   9  10     4828.48     4151.87    182.46 o 
   1   9  10       13.82       13.00     82.54 o 
   2   9  10      595.77      675.43     50.60 o 
   3   9  10      128.13       63.13     55.32 o 
   4   9  10      824.91      873.08     85.59 o 
   5   9  10      204.48      234.50     67.86 o 
   6   9  10     2500.51     2647.05    119.15 o 
   7   9  10      115.61       41.28     93.06 o 
   8   9  10     1257.05     1355.56    105.68 o 
   9   9  10      105.87      118.23    140.61 o 
  10   9  10        0.84      -23.18    141.08 o 
  11   9  10      206.30      369.45    162.73 o 
 -10  10  10      499.98      566.67    112.28 o 
  -9  10  10       99.96      205.31    103.01 o 
  -8  10  10     1344.97     1689.26    100.63 o 
  -7  10  10       10.26      -15.79     99.50 o 
  -6  10  10      979.03      984.66    102.32 o 
  -5  10  10     1048.40     1185.10    134.81 o 
  -4  10  10      744.58      790.84    176.97 o 
  -3  10  10     2420.85     2516.84    189.63 o 
  -2  10  10     1671.99     1642.21    105.63 o 
  -1  10  10        1.58       59.05     91.70 o 
   0  10  10     1678.43     1545.20     84.12 o 
   1  10  10      438.06      407.92     74.62 o 
   2  10  10      160.25      148.25     59.28 o 
   3  10  10     2357.96     2298.64     98.15 o 
   4  10  10      366.26      245.53     64.04 o 
   5  10  10     2123.51     2042.73     72.80 o 
   6  10  10      216.58      199.29     97.56 o 
   7  10  10        9.74      -31.30     94.51 o 
   8  10  10      260.71      352.18     95.91 o 
   9  10  10      269.16      304.81    141.03 o 
  10  10  10       29.15       55.63    150.62 o 
 -10  11  10       39.41      124.58    184.40 o 
  -9  11  10       58.62       61.41    135.23 o 
  -8  11  10        8.08      -35.19    106.03 o 
  -7  11  10      369.96      333.20     96.01 o 
  -6  11  10        8.98      -12.81     91.38 o 
  -5  11  10      357.40      419.73    101.73 o 
  -4  11  10       87.63      142.77     97.39 o 
  -3  11  10      262.93      230.37     97.46 o 
  -2  11  10       77.86       98.86     97.06 o 
  -1  11  10       78.73       12.50     73.98 o 
   0  11  10      710.92      707.68     73.26 o 
   1  11  10      572.76      497.55     61.29 o 
   2  11  10      163.51      147.47     59.22 o 
   3  11  10      593.18      528.01     67.02 o 
   4  11  10       10.29       74.00     69.85 o 
   5  11  10       98.51      120.95     64.13 o 
   6  11  10      488.77      429.73     87.01 o 
   7  11  10        0.14       49.24     90.37 o 
   8  11  10      169.95      145.10     96.12 o 
   9  11  10        0.96       59.81    141.33 o 
  10  11  10       39.15      110.08    153.11 o 
  -9  12  10       62.33      170.07    189.72 o 
  -8  12  10        7.25      -36.92    190.90 o 
  -7  12  10        8.97       33.52    135.68 o 
  -6  12  10      208.58      174.71    100.21 o 
  -5  12  10        2.07       23.35    121.21 o 
  -4  12  10       69.34       53.64     97.23 o 
  -3  12  10       24.51       26.36     98.02 o 
  -2  12  10      150.55       71.27     89.91 o 
  -1  12  10      198.30      225.43     87.50 o 
   0  12  10        4.54       15.68     62.07 o 
   1  12  10      226.63      241.57     60.36 o 
   2  12  10        6.10       33.63     68.83 o 
   3  12  10        3.91       19.46     77.34 o 
   4  12  10        8.27       16.77     64.70 o 
   5  12  10        9.13       29.67    157.36 o 
   6  12  10        2.34       36.96    105.26 o 
   7  12  10      329.43      178.33     98.17 o 
   8  12  10        2.38      -27.46    138.08 o 
   9  12  10       20.25       81.72    146.85 o 
  -8  13  10       21.37      -50.72    210.69 o 
  -7  13  10        6.51      -29.73    101.87 o 
  -6  13  10        9.48      -16.07    150.79 o 
  -5  13  10      486.84      414.97    105.57 o 
  -4  13  10       63.35       94.60    101.35 o 
  -3  13  10       47.03       -0.97     99.02 o 
  -2  13  10      970.54     1050.79    100.21 o 
  -1  13  10       92.45      158.01    107.31 o 
   0  13  10       14.02       41.31     80.52 o 
   1  13  10       26.36       17.65     60.52 o 
   2  13  10      352.42      273.64     63.23 o 
   3  13  10       28.16       92.19     69.01 o 
   4  13  10        2.02       52.58     66.96 o 
   5  13  10        5.61      -11.73     84.31 o 
   6  13  10       17.30       53.71     83.91 o 
   7  13  10      181.62       72.19     88.37 o 
   8  13  10      272.31      230.95    105.25 o 
  -7  14  10        8.10       14.69    105.11 o 
  -6  14  10      584.24      626.02    110.38 o 
  -5  14  10      498.91      435.79    105.75 o 
  -4  14  10        4.99      -18.29    109.11 o 
  -3  14  10        2.85       40.18    111.12 o 
  -2  14  10      123.48      137.18     95.37 o 
  -1  14  10       15.29       19.54     92.26 o 
   0  14  10      543.10      564.95     93.34 o 
   1  14  10      630.60      531.42     66.68 o 
   2  14  10      165.82      109.45     64.36 o 
   3  14  10      985.95      988.66     76.09 o 
   4  14  10       39.49       19.67     67.33 o 
   5  14  10       77.48       88.38     87.76 o 
   6  14  10       92.26      121.51     88.56 o 
   7  14  10       52.84       99.18    115.28 o 
  -6  15  10       26.35       60.42    109.13 o 
  -5  15  10      232.59      259.54    100.39 o 
  -4  15  10      350.59      244.46     99.99 o 
  -3  15  10      398.14      361.70     98.92 o 
  -2  15  10      107.96      144.31     98.04 o 
  -1  15  10      175.05      151.56     96.78 o 
   0  15  10     1463.41     1519.21    104.78 o 
   1  15  10      193.93      226.90     91.83 o 
   2  15  10      178.94      166.50     71.22 o 
   3  15  10        0.15      -39.76     97.42 o 
   4  15  10      324.74      319.90     75.00 o 
   5  15  10       11.79      110.65    143.90 o 
   6  15  10      178.79      192.98     96.08 o 
  -5  16  10       17.82       40.55    104.61 o 
  -4  16  10      128.76      181.18    103.83 o 
  -3  16  10       19.79       41.92    123.34 o 
  -2  16  10        2.15       45.26    104.15 o 
  -1  16  10      224.13      263.30    100.80 o 
   0  16  10      396.59      407.70     97.81 o 
   1  16  10      250.79      141.34     91.78 o 
   2  16  10      116.83      180.25    104.85 o 
   3  16  10      441.32      547.60     91.97 o 
   4  16  10       13.17       41.77     75.54 o 
  -2  17  10       47.34       59.51    103.85 o 
  -1  17  10       53.40      133.52    102.76 o 
   0  17  10        8.14       31.37     97.31 o 
   1  17  10      440.20      561.28    100.96 o 
   2  17  10       72.57      153.73    112.13 o 
 -12   1  11      395.34      298.58    145.43 o 
 -11   1  11        2.62       62.98     83.21 o 
 -10   1  11      188.23      221.79     59.97 o 
  -9   1  11      442.72      352.06     65.89 o 
  -8   1  11     1775.37     1878.72     78.77 o 
  -7   1  11      754.65      747.88     52.48 o 
  -6   1  11      531.95      501.27     49.17 o 
  -5   1  11     1005.54      941.80     52.85 o 
  -4   1  11      484.51      429.18     48.71 o 
  -3   1  11     3333.59     3205.57     62.51 o 
  -2   1  11     3339.45     3191.86     69.25 o 
  -1   1  11     6659.82     6840.48    111.35 o 
   0   1  11      172.02      244.96     34.44 o 
   1   1  11     1052.38      986.03     43.65 o 
   2   1  11      287.01      332.68     42.13 o 
   3   1  11     5870.90     5921.69     63.04 o 
   4   1  11        3.68       26.91     41.97 o 
   5   1  11       81.56       79.27     36.95 o 
   6   1  11       73.48       74.46     57.65 o 
   7   1  11      810.34      823.20     61.93 o 
  12   1  11       57.73       75.92    140.00 o 
 -12   2  11        0.07      -19.31    142.71 o 
 -11   2  11       79.60      103.77     91.43 o 
 -10   2  11      232.13      285.81     59.84 o 
  -9   2  11       32.51      105.43     68.23 o 
  -8   2  11      112.42       70.45     58.13 o 
  -7   2  11     5318.68     5182.58    103.03 o 
  -6   2  11        4.94       -3.41     58.85 o 
  -5   2  11     3526.12     3203.22    172.77 o 
  -4   2  11     3482.17     3262.09     45.53 o 
  -3   2  11     2081.57     1798.10     75.51 o 
  -2   2  11    19558.53    19972.85    190.80 o 
  -1   2  11       21.37       23.90     32.28 o 
   0   2  11     1964.40     1671.64     60.74 o 
   1   2  11       33.47       28.08     49.58 o 
   2   2  11     1578.06     1601.90     56.81 o 
   3   2  11      259.71      222.36     55.78 o 
   4   2  11     7313.79     6773.93     94.03 o 
   5   2  11      210.23      225.62     43.49 o 
   6   2  11     3556.34     3547.71     86.04 o 
   7   2  11      911.20     1034.74     98.63 o 
  10   2  11        0.20       53.19    129.89 o 
  11   2  11       80.91      124.86    131.52 o 
  12   2  11        1.70      -46.23    138.59 o 
 -12   3  11      595.55      711.29    153.48 o 
 -11   3  11        7.08       59.35     99.53 o 
 -10   3  11     1196.92     1367.96     69.15 o 
  -9   3  11      323.49      332.95     64.58 o 
  -8   3  11     2641.92     2562.61    185.39 o 
  -7   3  11      934.84      854.68     73.11 o 
  -6   3  11        0.53      -16.54     65.39 o 
  -5   3  11     2215.80     2085.33     86.13 o 
  -4   3  11      736.65      598.49     37.07 o 
  -3   3  11       63.65       48.61     37.38 o 
  -2   3  11      301.01      402.56     55.57 o 
  -1   3  11     8526.64     9470.13    367.52 o 
   0   3  11      724.32      565.29     54.11 o 
   1   3  11     3458.05     2898.87    130.78 o 
   2   3  11      226.90      103.44     84.55 o 
   3   3  11     4984.25     4782.73    136.13 o 
   4   3  11      920.59      964.08     54.62 o 
   5   3  11       40.58       46.10     47.07 o 
   6   3  11     2389.41     2066.32     53.73 o 
   9   3  11      879.27     1053.25    149.04 o 
  10   3  11      977.35      912.52    150.52 o 
  11   3  11       36.45       63.69    136.94 o 
  12   3  11      381.63      505.52    147.40 o 
 -12   4  11       13.00       72.94    111.50 o 
 -11   4  11      183.80      207.94     81.08 o 
 -10   4  11       49.51       77.54     81.40 o 
  -9   4  11      228.13      366.90     80.15 o 
  -8   4  11       88.66      130.04     65.59 o 
  -7   4  11     1603.54     1490.90     83.60 o 
  -6   4  11      427.73      382.14    112.71 o 
  -5   4  11     1280.25     1112.17    122.98 o 
  -4   4  11     5354.74     5081.36    166.20 o 
  -3   4  11     1028.34      864.96     55.44 o 
  -2   4  11     9003.99     8866.97    256.55 o 
  -1   4  11     5549.65     5993.73     99.29 o 
   0   4  11     4581.88     4848.02     79.89 o 
   1   4  11     1498.10     1438.17     98.55 o 
   2   4  11       14.60       12.28     88.25 o 
   4   4  11     3177.18     3100.19    162.82 o 
   5   4  11     1936.77     2003.40    207.60 o 
   6   4  11      340.64      306.57     50.01 o 
   7   4  11      136.03      105.66    128.02 o 
   8   4  11        3.68       32.07    130.87 o 
   9   4  11      827.95     1027.60    146.12 o 
  10   4  11      169.37      111.33    134.55 o 
  11   4  11       72.51      140.23    140.99 o 
  12   4  11       27.66       87.32    148.13 o 
 -12   5  11        2.57       37.02    131.91 o 
 -11   5  11      352.55      541.22    108.80 o 
 -10   5  11      473.93      540.13    132.39 o 
  -9   5  11      139.15      154.22    117.81 o 
  -8   5  11       18.13       -5.49    105.45 o 
  -7   5  11      305.79      159.38    112.38 o 
  -6   5  11     1531.35     1435.85    125.05 o 
  -5   5  11     1893.81     1684.08    129.78 o 
  -4   5  11      945.51      807.17     55.70 o 
  -3   5  11       21.95       29.51     53.21 o 
  -2   5  11       60.66      117.42     57.73 o 
  -1   5  11       42.83       56.75     56.82 o 
   0   5  11     4924.00     4681.34    103.32 o 
   1   5  11     4069.81     3426.98    181.23 o 
   2   5  11     3146.66     2767.94    133.10 o 
   3   5  11     1049.06      945.26    113.26 o 
   4   5  11      344.20      346.01     92.35 o 
   5   5  11      136.40      126.90     98.39 o 
   6   5  11       44.13       39.08    120.27 o 
   7   5  11      345.02      600.18    132.64 o 
   8   5  11      319.74      429.54    136.97 o 
   9   5  11      258.73      166.39    133.38 o 
  10   5  11       66.82      126.22    138.77 o 
  11   5  11       12.10       90.46    142.50 o 
  12   5  11      103.16       76.86    153.68 o 
 -12   6  11      263.09      273.99    115.77 o 
 -11   6  11       79.34       82.77    105.18 o 
 -10   6  11       22.73       26.08    179.86 o 
  -9   6  11      290.96      152.44    120.96 o 
  -8   6  11      124.55      133.66    153.21 o 
  -4   6  11      558.98      634.36     69.34 o 
  -3   6  11     2603.49     2535.70     83.18 o 
  -2   6  11       25.78       99.20     63.77 o 
  -1   6  11     4844.69     4905.56    141.62 o 
   0   6  11      555.67      717.36     73.85 o 
   1   6  11     1448.52     1391.28     85.21 o 
   2   6  11       20.64       36.55     78.81 o 
   3   6  11     6213.41     5736.15    400.46 o 
   4   6  11      232.81      200.45     97.75 o 
   5   6  11     1688.66     1691.23     78.04 o 
   6   6  11     1634.92     1643.73    146.43 o 
   7   6  11      354.15      273.13    130.56 o 
   8   6  11      269.93      377.33     88.99 o 
   9   6  11        7.18       84.53    134.66 o 
  10   6  11      583.81      642.15    152.70 o 
  11   6  11       17.16      -40.02    142.59 o 
 -11   7  11      123.10      107.54    105.18 o 
 -10   7  11      348.68      487.20    133.44 o 
  -9   7  11     1563.72     1805.68    141.00 o 
  -8   7  11      174.02      174.65    165.08 o 
  -3   7  11       50.42       30.12     68.03 o 
  -2   7  11      483.44      682.08     75.97 o 
  -1   7  11     3874.58     4126.23    125.43 o 
   0   7  11     2552.81     2360.44     96.15 o 
   1   7  11       66.03       49.79     78.76 o 
   2   7  11     3259.47     2847.38    149.06 o 
   3   7  11     1103.29      978.31    102.56 o 
   4   7  11      188.81      187.09     72.61 o 
   5   7  11      272.19      216.93     69.92 o 
   6   7  11      263.99      193.54    127.27 o 
   7   7  11       35.99       85.29     88.84 o 
   8   7  11      313.04      356.00     90.93 o 
   9   7  11        4.36       21.38    137.64 o 
  10   7  11      358.25      395.34    153.00 o 
  11   7  11      210.52      345.42    151.73 o 
 -11   8  11        4.56        6.00    140.18 o 
 -10   8  11      208.59      276.60    133.14 o 
  -9   8  11       99.85       57.03    118.42 o 
  -8   8  11      321.54      398.47    120.63 o 
  -7   8  11      442.89      494.73    149.71 o 
  -4   8  11        5.17      -24.60    150.39 o 
  -3   8  11     2958.66     3008.76    102.69 o 
  -2   8  11      193.58      164.22     77.14 o 
  -1   8  11     1293.93     1136.92     88.30 o 
   0   8  11       20.61        2.76     82.57 o 
   1   8  11     1092.36     1113.30     92.65 o 
   2   8  11      444.57      412.13     81.82 o 
   3   8  11      135.78      237.43     77.83 o 
   4   8  11      684.54      613.84     79.49 o 
   5   8  11      531.33      530.80     77.26 o 
   6   8  11       80.50      141.20     91.15 o 
   7   8  11     1048.96      785.76    100.87 o 
   8   8  11      229.09      228.68     93.70 o 
   9   8  11       58.90      -28.76    135.37 o 
  10   8  11       76.01      169.44    145.70 o 
  11   8  11       43.29      166.02    154.14 o 
 -11   9  11       75.61       37.57    116.15 o 
 -10   9  11        6.30       -9.96    128.50 o 
  -9   9  11        8.91       24.48    122.87 o 
  -8   9  11      124.32      101.20     88.60 o 
  -7   9  11      128.12      127.57    144.40 o 
  -4   9  11      366.19      402.60    174.92 o 
  -3   9  11       35.59       73.32     94.07 o 
  -2   9  11      206.68      189.05     84.55 o 
  -1   9  11      135.25      163.63     84.99 o 
   0   9  11       11.74       21.64     85.94 o 
   1   9  11      283.23      271.72     84.13 o 
   2   9  11       37.83       27.75     71.16 o 
   3   9  11      409.88      377.52     80.81 o 
   4   9  11      892.59      745.77     83.67 o 
   5   9  11     1126.49     1052.79     73.92 o 
   6   9  11        9.45       25.17     91.98 o 
   7   9  11       10.68       -2.58     91.56 o 
   8   9  11       85.55       24.79     91.53 o 
   9   9  11       23.05      -44.01    137.55 o 
  10   9  11       23.48       25.42    140.67 o 
 -10  10  11       44.33       18.51    133.49 o 
  -9  10  11        0.62        5.69    126.48 o 
  -8  10  11      120.10      114.02     89.07 o 
  -7  10  11      212.65      198.32     86.87 o 
  -6  10  11      126.86      197.83     98.01 o 
  -5  10  11       11.82       -1.80    179.85 o 
  -4  10  11     1536.74     1502.23    197.70 o 
  -3  10  11      141.64      155.49    164.15 o 
  -2  10  11      459.19      356.46     89.86 o 
  -1  10  11      745.67      632.13     96.77 o 
   0  10  11      677.65      576.77    111.30 o 
   1  10  11       16.78       17.52     71.96 o 
   2  10  11      237.68      163.44     73.34 o 
   3  10  11     1429.05     1336.55    110.15 o 
   4  10  11        8.12        9.46     70.56 o 
   5  10  11      196.93      247.64     69.33 o 
   6  10  11       51.71       32.59    130.98 o 
   7  10  11       23.87       27.03     94.52 o 
   8  10  11      317.16      235.10     95.07 o 
   9  10  11      154.33      179.75    149.73 o 
  -9  11  11     1075.53     1316.36    156.65 o 
  -8  11  11      121.15      131.33     93.94 o 
  -7  11  11      213.66      210.89     98.23 o 
  -6  11  11      954.43     1133.51    131.36 o 
  -5  11  11       90.73        5.72    118.50 o 
  -4  11  11      145.06      301.77    118.12 o 
  -3  11  11      148.59      194.39    119.41 o 
  -2  11  11      948.62      812.76    125.90 o 
  -1  11  11      288.03      371.12     82.64 o 
   0  11  11      737.76      740.52     72.84 o 
   1  11  11       87.81       66.56     69.53 o 
   2  11  11     3040.58     2964.22     87.32 o 
   3  11  11       19.12       19.16     75.75 o 
   4  11  11       67.78       59.43     69.52 o 
   5  11  11       28.04       32.63     69.08 o 
   6  11  11       72.94      115.31     99.56 o 
   7  11  11      267.76      272.21     97.05 o 
   8  11  11      207.15      296.92     99.70 o 
   9  11  11        1.62      101.31    144.74 o 
  -9  12  11       85.27      328.89    210.52 o 
  -8  12  11      877.93      895.08    209.51 o 
  -7  12  11       24.06      121.18    101.14 o 
  -6  12  11     1089.99     1254.80    111.26 o 
  -5  12  11      270.49      316.02    104.21 o 
  -4  12  11       35.01      -28.91    101.93 o 
  -3  12  11     2196.90     2334.39    121.36 o 
  -2  12  11       25.49       54.79    100.40 o 
  -1  12  11     1265.71     1349.65     80.44 o 
   0  12  11      380.35      388.68     73.22 o 
   1  12  11      522.11      376.17     73.69 o 
   2  12  11      511.66      441.42     71.12 o 
   3  12  11      642.83      578.83     77.42 o 
   4  12  11      206.21      268.83     75.45 o 
   5  12  11     1609.25     1590.54    135.52 o 
   6  12  11        0.32       26.34    132.98 o 
   7  12  11       91.19       44.96     98.35 o 
   8  12  11       96.26      149.08    101.45 o 
   9  12  11       15.45       64.90    152.45 o 
  -8  13  11       68.62       13.79    149.87 o 
  -7  13  11       42.46        5.45    107.51 o 
  -6  13  11      525.57      571.32    112.85 o 
  -5  13  11      207.36      224.44    108.93 o 
  -4  13  11      169.72      281.85    104.07 o 
  -3  13  11       78.38      101.55    102.32 o 
  -2  13  11       47.00      127.65    101.69 o 
  -1  13  11       86.75      163.59    111.20 o 
   0  13  11     1631.91     1402.39     82.15 o 
   1  13  11      881.31      855.19     77.95 o 
   2  13  11     1502.75     1616.96     83.32 o 
   3  13  11        4.99       82.09     69.38 o 
   4  13  11      196.15      193.03     68.06 o 
   5  13  11       14.50        3.75    100.35 o 
   6  13  11      222.44      253.56    118.92 o 
   7  13  11        5.07       -9.01     99.62 o 
   8  13  11       16.00       47.23    105.82 o 
  -7  14  11      148.12      224.39    114.38 o 
  -6  14  11       60.24      107.20    108.54 o 
  -5  14  11       17.98      -33.89    105.35 o 
  -4  14  11        4.82       62.25     98.17 o 
  -3  14  11      500.95      544.66     99.04 o 
  -2  14  11       36.05       21.67     94.23 o 
  -1  14  11      571.98      634.80     98.16 o 
   0  14  11      548.78      503.19     97.65 o 
   1  14  11       40.81       12.21     85.51 o 
   2  14  11      220.71      149.90     64.68 o 
   3  14  11      148.61      191.46     70.76 o 
   4  14  11      225.16      265.10     71.44 o 
   5  14  11      128.66      117.81    104.45 o 
   6  14  11       92.69       84.58    107.73 o 
   7  14  11       26.31        1.27    108.04 o 
  -6  15  11       24.60       15.75    119.17 o 
  -5  15  11       78.13       76.14    100.79 o 
  -4  15  11      203.15      247.54    104.17 o 
  -3  15  11        2.98      -18.37     98.11 o 
  -2  15  11        0.34       34.64    124.79 o 
  -1  15  11      536.36      507.80     99.95 o 
   0  15  11       42.87        3.46     94.25 o 
   1  15  11     1566.63     1571.42    104.77 o 
   2  15  11       27.03       80.75     83.37 o 
   3  15  11      150.89      157.44     71.66 o 
   4  15  11        0.36       17.03     80.40 o 
   5  15  11        6.04       25.78    114.17 o 
   6  15  11      110.71       53.07    109.37 o 
  -4  16  11      265.41      345.27    109.69 o 
  -3  16  11       47.41       13.11    103.26 o 
  -2  16  11      909.92      872.12    108.88 o 
  -1  16  11      139.93      121.15    101.56 o 
   0  16  11       24.67       52.52     98.05 o 
   1  16  11       25.82      -14.83     96.35 o 
   2  16  11        9.92       19.40    107.13 o 
   3  16  11        1.24        2.07     84.81 o 
   4  16  11      311.14      322.35     95.30 o 
  -1  17  11      441.79      383.17    109.13 o 
   0  17  11      135.29       83.56    120.97 o 
   1  17  11       43.24       50.81    116.55 o 
 -11   0  12      307.08      431.93    104.59 o 
 -10   0  12      298.40      209.77     98.81 o 
  -9   0  12      295.82      209.62    107.64 o 
  -8   0  12     2467.61     2510.92    126.53 o 
  -7   0  12       60.90       38.03     67.76 o 
  -6   0  12     2066.32     1991.24     88.35 o 
  -5   0  12     5870.24     5335.91    109.72 o 
  -4   0  12      346.54      344.78     71.90 o 
  -3   0  12      125.53       86.34     69.58 o 
  -2   0  12    18263.96    18212.25    263.40 o 
  -1   0  12        2.87       48.84     47.58 o 
   0   0  12    14646.66    14982.12    272.50 o 
   1   0  12     5189.13     5877.59    100.49 o 
   2   0  12      245.35      218.69     60.49 o 
   3   0  12      782.07      717.14     61.30 o 
   4   0  12     3205.26     3235.74     76.55 o 
   5   0  12     5337.72     5283.46     90.59 o 
   6   0  12     8442.13     8857.55    163.77 o 
   7   0  12        1.93       14.17     79.92 o 
 -12   1  12       89.66       20.27    143.84 o 
 -11   1  12      366.08      384.19     71.92 o 
 -10   1  12      171.06      171.56     69.37 o 
  -9   1  12      119.52      119.24     79.56 o 
  -8   1  12     2523.70     2638.52     65.36 o 
  -7   1  12      807.18      790.34     54.40 o 
  -6   1  12      431.50      395.25     52.25 o 
  -5   1  12     3079.76     2951.25     67.16 o 
  -4   1  12       12.45       15.25     55.80 o 
  -3   1  12     3306.78     2969.30     64.90 o 
  -2   1  12       52.74       -1.88     48.73 o 
  -1   1  12      565.65      700.55     35.96 o 
   0   1  12       33.76       22.99     34.46 o 
   1   1  12     1803.38     1496.55     48.70 o 
   2   1  12      902.25      949.80     48.76 o 
   3   1  12     4522.52     3892.42     60.06 o 
   4   1  12       55.48       85.58     46.27 o 
   5   1  12     3217.81     3171.86     79.50 o 
   6   1  12     5689.45     5565.36    100.61 o 
   7   1  12      106.50      137.09     59.46 o 
  12   1  12       20.91       98.32    145.01 o 
 -12   2  12      116.21      174.23    151.32 o 
 -11   2  12       83.45      135.04     70.68 o 
 -10   2  12       35.16       30.98     60.28 o 
  -9   2  12       20.66       49.83     77.16 o 
  -8   2  12      441.91      428.00     62.37 o 
  -7   2  12     1837.52     1760.76     62.36 o 
  -6   2  12      529.62      424.89     58.15 o 
  -5   2  12     3053.30     2790.52     75.92 o 
  -4   2  12     1425.34     1313.62     64.19 o 
  -3   2  12       53.03       50.16     54.47 o 
  -2   2  12     1850.80     1738.55     86.39 o 
  -1   2  12      244.25      139.50     35.33 o 
   0   2  12     1035.93      933.63     56.66 o 
   1   2  12      795.20      780.57     57.01 o 
   2   2  12        8.34       25.03     47.88 o 
   3   2  12     3373.92     3268.71     81.43 o 
   4   2  12      211.48      169.22     55.25 o 
   5   2  12     1511.64     1459.37     53.71 o 
   6   2  12     1182.61     1357.64     77.80 o 
   7   2  12      185.91      210.32     62.57 o 
  11   2  12      153.22      208.33    136.00 o 
  12   2  12        0.41        8.79    140.78 o 
 -12   3  12        1.09       15.60    145.76 o 
 -11   3  12        2.17       25.78     63.97 o 
 -10   3  12      442.57      416.23     72.20 o 
  -9   3  12      821.13      789.96     81.36 o 
  -8   3  12      185.63      189.85     65.65 o 
  -7   3  12      496.81      423.51     75.45 o 
  -6   3  12      776.98      652.08     76.54 o 
  -5   3  12       42.69       92.80     89.79 o 
  -4   3  12     1695.16     1553.67     48.73 o 
  -3   3  12     1000.81      783.98     46.28 o 
  -2   3  12      236.42      233.91     56.64 o 
  -1   3  12      665.56      769.23     42.80 o 
   0   3  12     1177.41     1494.60     63.17 o 
   1   3  12     2112.47     1942.56    145.29 o 
   2   3  12     1867.98     1875.87    110.48 o 
   3   3  12      141.17       77.71     89.30 o 
   4   3  12      932.75     1016.61     82.62 o 
   5   3  12      258.02      223.44     51.18 o 
   9   3  12        1.56       -0.36    134.03 o 
  10   3  12       79.30       88.05    143.53 o 
  12   3  12        4.25        1.36    149.95 o 
 -12   4  12      471.94      434.36    155.80 o 
 -11   4  12       75.14       79.69     83.04 o 
 -10   4  12      178.60      172.37     70.79 o 
  -9   4  12      822.03      757.89     98.09 o 
  -8   4  12      311.74      366.67     69.37 o 
  -7   4  12      275.18      305.28     74.74 o 
  -6   4  12       53.27       45.91    107.29 o 
  -5   4  12       22.28       51.77    109.50 o 
  -4   4  12     1433.91     1530.20    142.39 o 
  -3   4  12       38.61       56.27     51.27 o 
  -2   4  12     1029.45     1076.45     49.27 o 
  -1   4  12     2482.31     2624.62     58.30 o 
   0   4  12     2038.60     2253.04     57.37 o 
   1   4  12      930.05      815.63     78.58 o 
   2   4  12      144.39      132.15     95.86 o 
   3   4  12      499.82      484.03     99.49 o 
   4   4  12      487.00      439.24    143.09 o 
   5   4  12      186.02      254.10     71.15 o 
   6   4  12        2.36       57.58    125.55 o 
   7   4  12       21.75       28.86    128.58 o 
   8   4  12      381.21      454.07    136.90 o 
   9   4  12      604.39      512.28    141.51 o 
  10   4  12      208.70      300.75    139.31 o 
  11   4  12       44.89       -7.46    139.48 o 
  12   4  12      401.13      460.54    159.55 o 
 -12   5  12       35.58        9.62    115.01 o 
 -11   5  12        1.90       43.93    105.02 o 
 -10   5  12      148.54      153.85    134.25 o 
  -9   5  12        4.85       79.04    176.24 o 
  -8   5  12      117.52       98.87     70.91 o 
  -7   5  12     1051.57     1059.49    125.70 o 
  -6   5  12     2257.96     1949.28    138.69 o 
  -5   5  12     2698.68     2656.56    145.71 o 
  -4   5  12     1429.94     1325.50     62.34 o 
  -3   5  12      333.76      326.85     53.60 o 
  -2   5  12       11.81       37.82     59.58 o 
  -1   5  12      153.99      173.28     61.24 o 
   0   5  12      384.76      352.71     69.10 o 
   1   5  12       39.16       62.26     70.57 o 
   2   5  12      476.83      545.28     83.05 o 
   3   5  12     3161.32     2948.58    141.76 o 
   4   5  12     1979.19     2067.25    173.70 o 
   5   5  12     1463.90     1480.90    112.32 o 
   6   5  12       96.24      120.02    142.52 o 
   7   5  12      347.84      294.74    133.63 o 
   8   5  12      328.75      478.90    139.12 o 
   9   5  12        0.11      -33.32    137.72 o 
  10   5  12        2.80      -46.53    134.84 o 
  11   5  12      100.85       48.09    139.93 o 
 -11   6  12      311.40      359.56    149.38 o 
 -10   6  12       84.84      155.41    130.23 o 
  -9   6  12      114.86      -19.77    126.68 o 
  -4   6  12       47.61       27.44     64.09 o 
  -3   6  12      705.58      768.30     71.36 o 
  -2   6  12     2803.11     2639.86     87.00 o 
  -1   6  12      530.92      481.66     69.80 o 
   0   6  12     3264.13     3030.59     96.54 o 
   1   6  12       55.40       61.97     76.27 o 
   2   6  12      495.79      472.89     83.71 o 
   3   6  12      560.82      563.00     97.80 o 
   4   6  12      621.63      566.35    100.37 o 
   5   6  12      342.48      393.73    105.03 o 
   6   6  12      340.21      687.39    235.21 o 
   7   6  12      103.05       35.14    129.88 o 
   8   6  12        5.75       53.07     87.89 o 
   9   6  12      113.04      213.50    136.64 o 
  10   6  12       74.28       -8.98    137.00 o 
  11   6  12      276.18      353.59    154.06 o 
 -11   7  12      156.24       73.34    142.98 o 
 -10   7  12      132.67      115.95    135.79 o 
  -9   7  12      221.11      266.87    131.59 o 
  -8   7  12       37.15       32.47    166.23 o 
  -4   7  12      907.65      900.80     74.39 o 
  -3   7  12     1598.50     1585.02     83.85 o 
  -2   7  12       32.79      -18.53     70.57 o 
  -1   7  12        7.47       13.32     70.28 o 
   0   7  12      179.17      202.37     76.68 o 
   1   7  12     5396.29     5380.35    273.98 o 
   2   7  12     1135.67     1053.65     95.63 o 
   3   7  12     1237.32     1177.17    120.41 o 
   4   7  12     1062.45      887.04    107.14 o 
   5   7  12       51.52       93.86     72.22 o 
   6   7  12      338.10      319.86    169.38 o 
   7   7  12     1525.31     1362.86    153.69 o 
   8   7  12      482.01      579.15     98.79 o 
   9   7  12      109.02       45.40    136.85 o 
  10   7  12      190.89      195.90    143.31 o 
  11   7  12       25.28       -1.52    151.29 o 
 -11   8  12       48.92      -51.52    188.75 o 
 -10   8  12       61.05       36.65    134.02 o 
  -9   8  12       52.28       46.65    193.27 o 
  -8   8  12       34.12      -23.12    160.88 o 
  -4   8  12      586.00      606.89    161.21 o 
  -3   8  12     1484.16     1484.40     90.57 o 
  -2   8  12       27.74       40.61     78.49 o 
  -1   8  12     2718.94     2856.57    157.69 o 
   0   8  12       94.07       82.58     81.82 o 
   1   8  12     2010.79     1947.15    106.28 o 
   2   8  12      153.33      132.04     80.20 o 
   3   8  12       11.13       68.78    208.34 o 
   4   8  12     3495.38     3002.60    162.62 o 
   5   8  12     2890.27     2787.61    111.31 o 
   6   8  12       21.07       41.22    128.73 o 
   7   8  12      250.59      383.91     99.02 o 
   8   8  12       23.52       30.34     91.13 o 
   9   8  12       61.18       46.84    138.14 o 
  10   8  12      388.35      558.89    151.99 o 
 -10   9  12      115.26      288.91    140.80 o 
  -9   9  12      905.25      948.95    137.09 o 
  -8   9  12        4.65       11.58    120.37 o 
  -7   9  12     1264.98     1242.01    166.37 o 
  -5   9  12        0.03        4.50    173.26 o 
  -4   9  12     5267.73     6209.05    251.97 o 
  -3   9  12      147.90      124.22     82.12 o 
  -2   9  12     1199.80     1117.67     97.06 o 
  -1   9  12      308.57      338.99     86.54 o 
   0   9  12     1200.00     1059.87     94.71 o 
   1   9  12      245.85      143.01     89.11 o 
   2   9  12     3238.30     3023.97    196.68 o 
   3   9  12      100.80       96.89     79.83 o 
   4   9  12     2164.50     2308.93    196.94 o 
   5   9  12     1487.16     1498.78     91.61 o 
   6   9  12       27.84       47.32     93.00 o 
   7   9  12     1455.68     1455.50    108.82 o 
   8   9  12       98.12       65.83     92.73 o 
   9   9  12      127.15      132.16    139.14 o 
  10   9  12        0.90       40.64    149.00 o 
 -10  10  12      235.21      246.97    140.33 o 
  -9  10  12      159.91      162.01    129.01 o 
  -8  10  12       79.71       92.60     91.31 o 
  -7  10  12      826.59     1076.77    133.17 o 
  -6  10  12      638.15      989.14    188.11 o 
  -5  10  12      475.21      699.05    181.38 o 
  -4  10  12      412.54      479.22    168.15 o 
  -3  10  12     1615.72     1481.60    184.11 o 
  -2  10  12       95.52      100.12     84.67 o 
  -1  10  12     1901.12     1919.49    106.65 o 
   0  10  12     1665.97     1424.94    122.02 o 
   1  10  12     2867.88     2753.58    171.91 o 
   2  10  12       58.24       30.96     72.76 o 
   3  10  12        1.01       33.03    110.97 o 
   4  10  12     1728.44     1806.75    160.14 o 
   5  10  12     1733.55     1786.91     81.99 o 
   6  10  12      391.94      376.71    102.60 o 
   7  10  12      224.45      179.19     97.40 o 
   8  10  12      151.52       49.91     96.26 o 
   9  10  12       20.53        4.64    142.41 o 
  10  10  12      161.61      210.41    160.22 o 
  -9  11  12      225.90      317.43    149.62 o 
  -8  11  12       12.84       29.02    114.75 o 
  -7  11  12        4.36        7.24    117.07 o 
  -6  11  12       67.67       87.84    125.46 o 
  -5  11  12        0.58       64.28    122.60 o 
  -4  11  12       61.22      214.48    181.95 o 
  -2  11  12       88.91      117.25     93.74 o 
  -1  11  12       73.25       61.31     81.43 o 
   0  11  12       86.83       90.73     80.59 o 
   1  11  12        0.83       -3.21     83.54 o 
   2  11  12      340.69      336.13     68.83 o 
   3  11  12       42.57      -10.23     95.41 o 
   4  11  12       91.25      119.89     74.00 o 
   5  11  12      211.93      248.23     95.21 o 
   6  11  12        2.16       33.07     99.63 o 
   7  11  12      321.24      294.07    100.79 o 
   8  11  12        2.01       72.24     99.98 o 
   9  11  12      196.05      242.35    155.32 o 
  -8  12  12        3.25        1.26    124.75 o 
  -7  12  12        3.08       56.06    105.50 o 
  -6  12  12       19.09       49.81    108.37 o 
  -5  12  12       32.01        6.64    105.30 o 
  -4  12  12       13.21       33.13    103.84 o 
  -3  12  12        3.44       77.36    105.29 o 
  -2  12  12        2.46      -17.80    101.49 o 
  -1  12  12        0.44       -6.80     97.14 o 
   0  12  12      310.48      272.15     71.08 o 
   1  12  12       35.24       45.50     69.25 o 
   2  12  12      136.40      118.49     68.37 o 
   3  12  12       28.49       22.31     74.81 o 
   4  12  12       64.27       58.60     83.32 o 
   5  12  12        9.47        3.28     93.42 o 
   6  12  12       24.56       84.10     98.62 o 
   7  12  12       88.05      124.67     98.49 o 
   8  12  12        9.13        3.51     99.94 o 
  -8  13  12        4.67       60.11    235.60 o 
  -7  13  12      305.01      279.39    111.67 o 
  -6  13  12      120.22       95.72    106.14 o 
  -5  13  12       16.53       18.79    105.79 o 
  -4  13  12      488.02      541.62    112.27 o 
  -3  13  12       47.68       17.63    105.10 o 
  -2  13  12        3.54       -5.47    114.40 o 
  -1  13  12       29.23       23.51    113.62 o 
   0  13  12      235.10      154.40     73.31 o 
   1  13  12      117.56      112.82     73.16 o 
   2  13  12      171.96      155.64     70.59 o 
   3  13  12        0.90        5.84     79.79 o 
   4  13  12      647.73      576.03     80.41 o 
   5  13  12      199.65      221.18    102.66 o 
   6  13  12      151.86      122.63    103.06 o 
   7  13  12      160.38      108.71    104.63 o 
  -7  14  12      146.47      157.45    113.82 o 
  -6  14  12      125.55      130.29    114.09 o 
  -5  14  12        8.13       -2.73    110.65 o 
  -4  14  12       71.26       60.35    108.64 o 
  -3  14  12      533.83      512.88    102.30 o 
  -2  14  12      147.70       91.80     97.51 o 
  -1  14  12      721.96      791.58    101.40 o 
   0  14  12      208.03      109.61     75.87 o 
   1  14  12     1309.20     1290.96     84.44 o 
   2  14  12       15.79       47.28     88.64 o 
   3  14  12        0.31        7.09     79.73 o 
   4  14  12      183.89      152.64     77.81 o 
   5  14  12       48.19      130.27    104.16 o 
   6  14  12        4.07       33.80    105.67 o 
  -5  15  12       17.16       30.71    134.43 o 
  -4  15  12      409.80      468.55    108.49 o 
  -3  15  12        3.78       38.08    107.51 o 
  -2  15  12       45.99       29.81    121.63 o 
  -1  15  12       21.90       59.87     98.28 o 
   0  15  12       81.54       33.73     94.31 o 
   1  15  12        1.37       69.69     77.76 o 
   2  15  12      913.97     1093.67     97.70 o 
   3  15  12        6.46       79.13    103.76 o 
   4  15  12      321.26      388.32    106.09 o 
   5  15  12      334.46      212.59    113.88 o 
  -4  16  12       48.05      105.00    118.22 o 
  -3  16  12      112.55      101.72    113.28 o 
  -2  16  12       14.41       58.45    106.48 o 
  -1  16  12       40.23       95.30    103.03 o 
   0  16  12      254.43      247.48    100.06 o 
   1  16  12      274.09      270.88     99.84 o 
   2  16  12       66.58       -0.37    113.19 o 
   3  16  12       17.24       53.67     85.68 o 
 -12   1  13      162.09      165.48    148.50 o 
 -11   1  13       92.91      119.77     74.86 o 
 -10   1  13       12.56       10.70     74.56 o 
  -9   1  13       61.02       57.34     81.31 o 
  -8   1  13       12.53       -6.68     53.24 o 
  -7   1  13      670.05      645.28     56.47 o 
  -6   1  13      521.05      509.89     55.52 o 
  -5   1  13     1771.73     1615.42     61.97 o 
  -4   1  13       90.35       53.11     52.58 o 
  -3   1  13     6945.96     6830.11    105.91 o 
  -2   1  13      667.18      685.65     47.02 o 
  -1   1  13     4453.94     4411.40    124.12 o 
   0   1  13     5246.70     5997.84    153.69 o 
   1   1  13       29.77       28.38     42.88 o 
   2   1  13      962.30      966.03     50.56 o 
   3   1  13      133.46       95.60     45.30 o 
   4   1  13       52.54       41.34     50.42 o 
   5   1  13      805.13      806.37     38.00 o 
   6   1  13      439.44      459.53     67.51 o 
   7   1  13       31.86       32.32     61.15 o 
  12   1  13        0.10       35.08    149.21 o 
 -12   2  13       31.34       39.55    154.17 o 
 -11   2  13      218.41      233.79     69.38 o 
 -10   2  13      124.04       35.60     68.60 o 
  -9   2  13     1328.69     1148.58     94.25 o 
  -8   2  13      381.24      456.51     63.97 o 
  -7   2  13     1502.37     1337.83     62.23 o 
  -6   2  13     3986.66     3897.57    128.82 o 
  -5   2  13      115.09      107.31     25.32 o 
  -4   2  13     4291.24     3884.85     82.89 o 
  -3   2  13      503.91      518.16     63.52 o 
  -2   2  13     1038.56     1037.87     61.51 o 
  -1   2  13       14.26        9.86     37.95 o 
   0   2  13     2197.70     2353.73    131.05 o 
   1   2  13      626.43      613.40     50.72 o 
   2   2  13     2919.30     2808.44     69.27 o 
   3   2  13      485.40      552.28     88.19 o 
   4   2  13      760.96      780.32     84.10 o 
   5   2  13     3491.50     3451.39     60.94 o 
   6   2  13      182.01      180.62     69.75 o 
   7   2  13      886.11      953.98     71.54 o 
  11   2  13      342.37      741.22    149.27 o 
 -12   3  13      235.89      307.50    153.06 o 
 -11   3  13      233.57      205.46     72.88 o 
 -10   3  13       44.81      -13.06     70.72 o 
  -9   3  13     1013.02     1080.54     93.36 o 
  -8   3  13      646.16      709.46     66.20 o 
  -7   3  13       37.73      -21.30     93.89 o 
  -6   3  13      369.03      285.97     78.89 o 
  -5   3  13     3416.15     2942.12    223.64 o 
  -4   3  13     1579.16     1435.94     51.33 o 
  -3   3  13    12749.26    11702.58     99.93 o 
  -2   3  13     1014.94      970.78     71.40 o 
  -1   3  13    16223.31    17352.10    601.63 o 
   0   3  13       49.80       38.82     56.08 o 
   1   3  13      528.84      677.14     62.28 o 
   2   3  13     5060.35     4933.64    146.03 o 
   3   3  13     1025.13     1090.56     75.96 o 
   4   3  13     1234.90     1304.58     91.51 o 
   5   3  13     2961.09     3019.18    104.86 o 
   6   3  13      450.50      541.52    164.16 o 
   7   3  13       37.66       12.33     99.58 o 
   9   3  13       60.97       12.75    137.82 o 
  10   3  13      684.40     1134.86    163.62 o 
  11   3  13       96.67       10.07    140.76 o 
 -12   4  13        5.82       83.29    157.13 o 
 -11   4  13      431.37      511.40     70.36 o 
 -10   4  13      258.60      289.11     75.13 o 
  -9   4  13       94.14       50.42    106.40 o 
  -8   4  13      655.45      564.92     76.74 o 
  -7   4  13      556.89      405.86     76.30 o 
  -6   4  13     1403.62     1189.86    128.90 o 
  -5   4  13     1008.79     1076.12    128.92 o 
  -4   4  13      278.87      320.91     52.91 o 
  -3   4  13     1526.52     1484.13     53.10 o 
  -2   4  13      286.69      256.20     45.67 o 
  -1   4  13     1844.87     1777.59     56.64 o 
   0   4  13     3842.72     4012.72     84.02 o 
   1   4  13     1631.70     1797.24     91.55 o 
   2   4  13     1719.09     1687.63    117.65 o 
   3   4  13      320.10      281.46     99.33 o 
   4   4  13      260.88      289.12    144.64 o 
   5   4  13     2755.51     3022.69    265.27 o 
   6   4  13      534.99      698.67    184.10 o 
   7   4  13        6.37       26.84    130.23 o 
   8   4  13      122.54      116.44    134.46 o 
  10   4  13       10.25       20.68    141.01 o 
  11   4  13      195.16      469.19    150.88 o 
 -11   5  13        0.03       62.86     96.93 o 
 -10   5  13      124.21      115.77    129.79 o 
  -9   5  13      389.98      485.57     96.02 o 
  -8   5  13        3.97       33.67     71.29 o 
  -7   5  13       24.62       51.44    113.58 o 
  -6   5  13       19.68       20.02    113.17 o 
  -5   5  13      778.29      596.20    125.66 o 
  -4   5  13     3491.74     3527.89     81.89 o 
  -3   5  13      991.72      943.67     60.81 o 
  -2   5  13     3577.86     3727.41     78.84 o 
  -1   5  13     1277.70     1346.73     72.21 o 
   0   5  13     1991.11     2107.00    142.15 o 
   1   5  13       78.44       92.39     75.37 o 
   2   5  13     3568.36     3421.35    278.14 o 
   3   5  13     2597.54     2484.02    140.22 o 
   4   5  13      811.03      807.35    101.73 o 
   5   5  13      679.51      687.52    105.91 o 
   6   5  13        2.92       11.29    107.58 o 
   7   5  13      450.50      677.25    138.22 o 
   8   5  13      716.03      872.13    148.53 o 
   9   5  13      876.94     1008.99    157.24 o 
  10   5  13      105.34      202.21    137.93 o 
  11   5  13      370.07      493.51    156.48 o 
 -11   6  13        0.66      -17.35    193.39 o 
 -10   6  13       25.69      101.28    135.27 o 
  -9   6  13        1.94        0.63    169.02 o 
  -4   6  13      330.61      303.57     71.80 o 
  -3   6  13       80.93      105.99     66.43 o 
  -2   6  13       33.72       52.46     68.21 o 
  -1   6  13     1357.51     1239.54     80.52 o 
   0   6  13      339.32      262.01     72.34 o 
   1   6  13     4372.14     4458.85    187.57 o 
   2   6  13      197.05      186.98     85.45 o 
   3   6  13      979.06      982.40    103.07 o 
   4   6  13      481.11      456.62    101.12 o 
   5   6  13     1119.13      974.46    113.22 o 
   6   6  13       28.35       37.96    108.92 o 
   7   6  13      199.66       31.76    128.50 o 
   8   6  13       90.97      117.24    133.86 o 
   9   6  13       25.26       51.28    139.18 o 
  10   6  13       63.31       43.35    138.27 o 
 -11   7  13       71.03      127.64    147.83 o 
 -10   7  13        4.06       98.46    129.18 o 
  -9   7  13       98.00       49.18    121.91 o 
  -4   7  13     2951.32     3147.89     95.37 o 
  -3   7  13      336.70      351.92     81.05 o 
  -2   7  13     4881.34     5010.47    198.02 o 
  -1   7  13      478.84      407.14     75.11 o 
   0   7  13     1813.41     1719.08     95.62 o 
   1   7  13      733.00      644.65     88.40 o 
   2   7  13      256.36      258.23     87.83 o 
   3   7  13      977.28      912.70    106.71 o 
   4   7  13      469.71      414.81    104.21 o 
   5   7  13     1442.93     1345.97     81.54 o 
   6   7  13      327.86      257.51    110.47 o 
   7   7  13      750.14      787.42    144.57 o 
   8   7  13       22.56       95.49     91.50 o 
   9   7  13      882.04      955.84    154.70 o 
  10   7  13       24.94        4.83    144.92 o 
  11   7  13       56.13        0.54    151.22 o 
 -10   8  13       54.55       74.16    137.00 o 
  -9   8  13       45.89       42.64    126.63 o 
  -8   8  13      942.31     1027.36    181.97 o 
  -4   8  13     1205.55     1250.26    172.42 o 
  -3   8  13      109.60      118.86     77.86 o 
  -2   8  13      247.40      166.60     80.88 o 
  -1   8  13      671.08      591.22     83.37 o 
   0   8  13     1055.13      970.53     89.12 o 
   1   8  13      776.49      821.31     93.41 o 
   2   8  13      144.74       84.51     88.51 o 
   3   8  13     2474.96     2408.93    124.72 o 
   4   8  13     4644.10     4314.40    157.59 o 
   5   8  13       88.14       -4.31     74.78 o 
   6   8  13      107.59      159.28    113.63 o 
   7   8  13      135.77      124.76     97.97 o 
   8   8  13        0.08       45.83     95.90 o 
   9   8  13        2.37       43.89    142.04 o 
  10   8  13       97.83      104.06    149.23 o 
  -9   9  13        0.15       -1.49    129.82 o 
  -8   9  13       15.19       62.82    160.60 o 
  -5   9  13      227.86      187.80    171.72 o 
  -4   9  13      668.72      794.81    177.83 o 
  -3   9  13       12.29       34.02     79.19 o 
  -2   9  13      269.02      175.65     85.54 o 
  -1   9  13        1.89        7.92     78.93 o 
   0   9  13       39.58       -7.12     85.66 o 
   1   9  13      437.42      376.75     89.36 o 
   2   9  13      172.70      190.63     85.51 o 
   3   9  13       43.58       37.01     81.25 o 
   4   9  13      404.20      386.40     80.55 o 
   5   9  13      572.76      416.79     80.07 o 
   6   9  13      143.58      203.97     89.11 o 
   7   9  13       20.02       -7.99     96.66 o 
   8   9  13      103.87      104.55     95.65 o 
   9   9  13       19.05      -13.24    140.47 o 
  10   9  13       17.36      -42.10    150.97 o 
  -9  10  13        0.63       30.24    127.62 o 
  -8  10  13      109.53      107.99     93.70 o 
  -7  10  13      782.23      952.95    168.24 o 
  -6  10  13       30.20       95.63    184.29 o 
  -5  10  13     1171.23     1556.51    203.61 o 
  -4  10  13       75.29       78.16    176.36 o 
  -3  10  13       99.22       90.49     84.32 o 
  -2  10  13       56.57       82.27     90.12 o 
  -1  10  13      576.59      487.49     91.65 o 
   0  10  13       64.80       95.03     90.93 o 
   1  10  13        3.49       23.66     82.60 o 
   2  10  13        1.94       61.09     72.87 o 
   3  10  13        2.43       57.05     87.90 o 
   4  10  13      440.36      472.17     83.15 o 
   5  10  13       28.97      119.74     92.88 o 
   6  10  13      213.95      252.67    100.09 o 
   7  10  13        8.07        7.98     98.04 o 
   8  10  13       51.77       33.34     96.53 o 
   9  10  13       43.73       83.30    148.56 o 
  -9  11  13       26.77       76.87    207.78 o 
  -8  11  13      436.82      593.54    127.10 o 
  -7  11  13       56.33      120.09    123.94 o 
  -6  11  13      197.94      137.15    200.07 o 
  -5  11  13       30.99       -6.47    185.49 o 
  -4  11  13     2178.22     2379.74    208.04 o 
  -3  11  13       24.81       39.53    161.46 o 
  -2  11  13     1223.61     1163.45    100.99 o 
  -1  11  13      385.98      374.46     90.72 o 
   0  11  13     1126.03     1112.33     97.43 o 
   1  11  13       84.85       87.72     72.80 o 
   2  11  13        3.08       48.57     74.12 o 
   3  11  13     1020.74     1043.96     82.91 o 
   4  11  13     1163.45     1307.20     83.15 o 
   5  11  13      126.51       84.81     96.25 o 
   6  11  13      432.55      192.51    101.17 o 
   7  11  13      367.54      363.52    103.93 o 
   8  11  13        8.06       38.27    101.27 o 
   9  11  13      123.32      172.64    153.58 o 
  -8  12  13      101.74       26.17    110.07 o 
  -7  12  13     1088.87     1268.48    122.26 o 
  -6  12  13        5.39       42.19    107.08 o 
  -5  12  13      960.43     1227.06    148.21 o 
  -4  12  13       17.41      190.14    138.82 o 
  -3  12  13        1.01      189.60    133.90 o 
  -2  12  13       16.32       40.35     76.32 o 
  -1  12  13       95.97      147.01     76.38 o 
   0  12  13      195.09      246.91     72.75 o 
   1  12  13     1063.86     1058.51     81.73 o 
   2  12  13       10.50       24.80     90.73 o 
   3  12  13      202.94      185.07     77.92 o 
   4  12  13      943.69      873.90     83.40 o 
   5  12  13       32.63       36.48     95.66 o 
   6  12  13     1091.97     1238.59    162.64 o 
   7  12  13        5.89        9.46    103.53 o 
   8  12  13       12.45       88.51    105.94 o 
  -7  13  13      127.31      208.86    118.66 o 
  -6  13  13       21.94       10.23    149.53 o 
  -5  13  13        2.04       52.98    112.17 o 
  -4  13  13      840.26      901.62    119.23 o 
  -3  13  13       71.39      141.33    107.68 o 
  -2  13  13     1481.82     1686.77    120.19 o 
  -1  13  13        1.51       31.24     77.17 o 
   0  13  13       40.56       65.86     74.43 o 
   1  13  13      478.63      416.75     76.35 o 
   2  13  13      269.41      288.94     73.19 o 
   3  13  13      340.18      349.88     82.22 o 
   4  13  13      576.57      696.76     82.46 o 
   5  13  13       53.68       29.93     96.90 o 
   6  13  13       23.70      -42.47    103.60 o 
   7  13  13      151.84      116.19    107.44 o 
  -6  14  13       56.55       72.57    113.37 o 
  -5  14  13      272.45      275.77    115.34 o 
  -4  14  13      138.02      164.12    113.66 o 
  -3  14  13      250.48      136.90    102.61 o 
  -2  14  13      225.68      206.83    100.93 o 
  -1  14  13       76.10      115.80     94.65 o 
   0  14  13       43.29       54.05     77.15 o 
   1  14  13      776.08      792.91     83.03 o 
   2  14  13      121.80      124.43     81.15 o 
   3  14  13        0.10      -54.29    347.89 o 
   4  14  13        1.45       40.14     98.53 o 
   5  14  13      185.74      127.84    108.51 o 
   6  14  13       10.40       69.89    106.99 o 
  -5  15  13      120.70       53.60    111.60 o 
  -4  15  13        3.51       -8.38    141.75 o 
  -3  15  13     1284.91     1443.94    118.89 o 
  -2  15  13        2.60       53.40    137.89 o 
  -1  15  13      251.79      348.29    104.22 o 
   0  15  13       61.68       28.19     99.19 o 
   1  15  13        3.53       24.86     98.32 o 
   2  15  13      193.51      193.94     88.67 o 
   3  15  13      243.67      148.68     83.64 o 
   4  15  13       46.40       71.51    117.80 o 
   5  15  13      109.88      166.56    113.21 o 
  -3  16  13        1.40       -3.64    145.78 o 
  -2  16  13      137.07      201.18    131.06 o 
  -1  16  13        0.76       19.12    106.88 o 
   0  16  13      153.88      162.33    101.98 o 
   1  16  13      325.08      269.75     99.72 o 
   2  16  13      438.61      480.01     95.04 o 
 -12   0  14      382.74      501.67    222.75 o 
 -11   0  14      124.62      133.76     99.52 o 
 -10   0  14     1044.16     1267.44    116.18 o 
  -9   0  14       56.90       70.77    123.17 o 
  -8   0  14       15.11      -15.98     70.69 o 
  -7   0  14      311.66      299.18     74.91 o 
  -6   0  14     4260.35     3722.81    200.45 o 
  -5   0  14      145.95      120.36     79.55 o 
  -4   0  14     8353.94     7392.16    130.48 o 
  -3   0  14      996.11      890.89     87.70 o 
  -2   0  14     1401.69     1391.26     64.73 o 
  -1   0  14     4457.87     4367.33    140.43 o 
   0   0  14     3939.33     3968.93    165.62 o 
   1   0  14     3503.87     3348.30     95.84 o 
   2   0  14      860.24      962.33     77.13 o 
   3   0  14     1930.99     1997.58     80.81 o 
   4   0  14     1054.13     1005.01     71.80 o 
   5   0  14     7486.08     7390.67    169.80 o 
   6   0  14       12.05        8.29     98.71 o 
   7   0  14     3975.44     3983.80    133.15 o 
 -12   1  14       57.76      182.08    151.01 o 
 -11   1  14        0.24       18.05     76.07 o 
 -10   1  14        0.92       -3.88     94.13 o 
  -9   1  14     1044.54     1110.85     93.67 o 
  -8   1  14      183.21      264.02     51.89 o 
  -7   1  14     1702.82     1730.60     66.07 o 
  -6   1  14        8.71       -5.91     58.99 o 
  -5   1  14      356.28      302.21     57.15 o 
  -4   1  14       38.76       36.45     62.70 o 
  -3   1  14     4659.46     4636.56    101.32 o 
  -2   1  14       46.84      104.96     38.88 o 
  -1   1  14    12824.23    12574.85    144.87 o 
   0   1  14      330.73      383.46     41.52 o 
   1   1  14      502.89      437.66     47.53 o 
   2   1  14     2183.64     2125.60     79.21 o 
   3   1  14     2383.46     2303.22     66.67 o 
   4   1  14     3857.88     3795.85     94.48 o 
   5   1  14      438.35      399.50     46.68 o 
   6   1  14      798.71      704.85     76.23 o 
   7   1  14       37.99       -4.55     64.21 o 
  12   1  14       79.87       71.00    157.19 o 
 -12   2  14       88.21      129.07    154.77 o 
 -11   2  14      266.09      360.73     74.24 o 
 -10   2  14      492.89      623.32     76.62 o 
  -9   2  14      528.14      565.07     88.92 o 
  -8   2  14      228.28      196.98     64.58 o 
  -7   2  14      179.54      145.05     53.09 o 
  -6   2  14       15.77       24.16     56.17 o 
  -5   2  14       14.58       24.82     56.18 o 
  -4   2  14     1030.05      992.37     63.75 o 
  -3   2  14      469.36      400.06     66.83 o 
  -2   2  14      310.01      328.98     40.99 o 
  -1   2  14      682.34      707.49     44.06 o 
   0   2  14     2052.93     2149.77     79.34 o 
   1   2  14     2778.23     2793.00    104.34 o 
   2   2  14      143.15      143.69     57.69 o 
   3   2  14      225.34      230.37     55.08 o 
   4   2  14       41.78        7.69     55.98 o 
   5   2  14      642.86      603.12     49.61 o 
   6   2  14      707.46      830.07     68.85 o 
   7   2  14     2388.04     2393.41     85.98 o 
  11   2  14        1.39        1.84    146.46 o 
 -12   3  14        1.65       20.34    152.46 o 
 -11   3  14       27.19       40.61    134.78 o 
 -10   3  14       94.07       41.30     72.60 o 
  -9   3  14       99.76       18.18     85.28 o 
  -8   3  14      403.36      388.55     66.49 o 
  -7   3  14      199.80      173.96     74.67 o 
  -6   3  14      588.44      601.85     66.42 o 
  -5   3  14      271.80      288.49     64.21 o 
  -4   3  14      410.83      440.34     46.99 o 
  -3   3  14       43.79       32.35     62.95 o 
  -2   3  14      435.60      387.66     40.74 o 
  -1   3  14       17.41       28.09     36.58 o 
   0   3  14      818.54      964.85     66.29 o 
   1   3  14       95.54       67.89     60.48 o 
   2   3  14      488.28      583.54    103.67 o 
   3   3  14     2083.61     1951.82     86.87 o 
   4   3  14        5.79       41.94     67.41 o 
   5   3  14      127.05      147.89     54.84 o 
   6   3  14       64.48       30.00     83.59 o 
   7   3  14      154.36      140.85    107.95 o 
  10   3  14        8.85        4.11    142.23 o 
  11   3  14      160.70      244.10    148.72 o 
 -11   4  14      148.62      114.46     74.91 o 
 -10   4  14        0.06        7.24     77.69 o 
  -9   4  14       18.95       16.48    114.47 o 
  -8   4  14       95.50       11.55     70.47 o 
  -7   4  14       57.71       31.49     77.83 o 
  -6   4  14      487.15      515.02     82.99 o 
  -5   4  14     2750.72     2617.92    151.17 o 
  -4   4  14      142.09      119.12     47.40 o 
  -3   4  14     3219.62     3065.29     92.80 o 
  -2   4  14     2014.38     1847.55     79.89 o 
  -1   4  14       43.14       92.47     47.21 o 
   0   4  14     1117.64     1153.72     71.34 o 
   1   4  14        2.79       46.69     81.88 o 
   2   4  14       45.79       60.93    106.33 o 
   3   4  14      333.52      142.09    103.39 o 
   4   4  14      367.08      359.51     65.22 o 
   5   4  14      275.89      240.79     75.33 o 
   6   4  14     2214.56     2394.49    204.84 o 
   7   4  14      502.53      568.10    138.67 o 
   8   4  14      178.89      260.49    141.16 o 
   9   4  14        4.72       59.72    139.66 o 
  10   4  14      277.63      240.62    145.78 o 
  11   4  14        1.39       14.32    146.16 o 
 -11   5  14        1.94       -0.22    118.42 o 
 -10   5  14       24.44       51.02     88.55 o 
  -9   5  14     1093.31      857.92    127.54 o 
  -8   5  14      493.33      349.48     77.16 o 
  -7   5  14      460.14      418.12    120.96 o 
  -6   5  14      319.66      345.38    121.62 o 
  -5   5  14      143.64       83.26    121.42 o 
  -4   5  14       69.22       49.74     57.89 o 
  -3   5  14       19.30       -0.51     54.12 o 
  -2   5  14     1137.37      932.91    128.73 o 
  -1   5  14     6366.03     7046.60    241.47 o 
   0   5  14     1056.67     1137.48     81.80 o 
   1   5  14      809.59      909.99     84.03 o 
   2   5  14     2002.26     2024.40    200.71 o 
   3   5  14       51.42       28.07    108.80 o 
   4   5  14      204.74      232.03     98.13 o 
   5   5  14      922.32      919.92    110.59 o 
   6   5  14      415.53      438.32    112.01 o 
   7   5  14       59.70      -24.85    131.24 o 
   8   5  14      253.99      276.81    141.20 o 
   9   5  14        9.00      -26.45    140.91 o 
  10   5  14      268.06      347.63    145.75 o 
  11   5  14      308.80      378.51    157.23 o 
 -10   6  14      609.10      639.80    146.73 o 
  -4   6  14     1920.65     1921.96     81.31 o 
  -3   6  14      115.49      151.69     67.32 o 
  -2   6  14      306.62      219.69     71.52 o 
  -1   6  14      567.23      486.20     76.89 o 
   0   6  14      789.18      777.16     78.90 o 
   1   6  14     1221.91     1210.59    217.41 o 
   2   6  14     1924.08     1685.27     99.56 o 
   3   6  14      233.76      232.00    114.87 o 
   4   6  14      141.79      132.32    100.75 o 
   5   6  14      303.91      238.70    105.37 o 
   6   6  14      512.93      382.02    112.79 o 
   7   6  14     1286.91     1382.63    154.29 o 
   8   6  14       10.75       99.51    137.08 o 
   9   6  14      362.85      378.09    149.37 o 
  10   6  14        1.27       29.38    144.48 o 
  11   6  14       83.66      111.76    158.83 o 
 -11   7  14        2.61      -32.00    230.62 o 
 -10   7  14        2.68      -51.06    187.19 o 
  -9   7  14      408.50      623.84    180.79 o 
  -4   7  14      283.50      233.07     71.28 o 
  -3   7  14      107.60       97.70     70.71 o 
  -2   7  14     1984.49     2071.01     94.22 o 
  -1   7  14     1207.24     1255.70     87.43 o 
   0   7  14     1044.32      971.89     86.72 o 
   1   7  14       31.10       46.33     82.28 o 
   2   7  14      981.16      957.56     94.78 o 
   3   7  14      361.20      442.68    104.18 o 
   4   7  14      500.19      460.94    112.95 o 
   5   7  14      735.69      697.76    114.29 o 
   6   7  14      170.74      122.55    109.70 o 
   7   7  14        3.22       10.79    129.09 o 
   8   7  14      117.21       90.48    135.98 o 
   9   7  14      219.48      407.36    149.94 o 
  10   7  14      269.56      406.76    159.19 o 
 -10   8  14      216.25      289.76    142.60 o 
  -9   8  14       38.80      -12.51    134.22 o 
  -5   8  14     5709.85     6356.48    248.30 o 
  -4   8  14      205.51      168.04     72.30 o 
  -3   8  14     1063.49     1112.63     97.48 o 
  -2   8  14      387.00      388.05     82.85 o 
  -1   8  14      149.61      181.13     82.57 o 
   0   8  14     4775.25     4537.29    117.90 o 
   1   8  14      607.50      662.22     91.41 o 
   2   8  14       54.19       43.05     86.15 o 
   3   8  14     1590.90     1573.10    179.77 o 
   4   8  14       53.85       89.95    104.30 o 
   5   8  14       53.13       56.58     76.69 o 
   6   8  14     2728.36     2702.95    143.83 o 
   7   8  14       70.13      137.52    135.58 o 
   8   8  14      621.34      701.12    104.61 o 
   9   8  14       37.76       16.18    146.86 o 
  10   8  14       10.39      -11.26    153.65 o 
 -10   9  14      175.96      205.85    191.35 o 
  -9   9  14        0.00       47.37    131.17 o 
  -8   9  14      962.70     1211.94    186.53 o 
  -6   9  14     1407.53     1618.57    196.72 o 
  -5   9  14        0.15       26.16    167.34 o 
  -4   9  14       84.64      101.87    158.99 o 
  -3   9  14        3.58        0.59     91.69 o 
  -2   9  14     3650.26     3691.06    118.64 o 
  -1   9  14      270.02      165.50     86.92 o 
   0   9  14     1991.25     1891.15    101.36 o 
   1   9  14      370.11      352.61     86.11 o 
   2   9  14     2023.24     1896.33    130.51 o 
   3   9  14     1343.96     1446.19    118.35 o 
   4   9  14      518.04      556.26     83.35 o 
   5   9  14     1840.87     1696.24    216.26 o 
   6   9  14       70.02       79.90    117.32 o 
   7   9  14        0.10       47.93    146.60 o 
   8   9  14       29.68       61.93     98.61 o 
   9   9  14      548.54      592.53    158.61 o 
  -9  10  14      174.28      210.25    140.84 o 
  -8  10  14       83.26      161.94    164.18 o 
  -6  10  14      198.28       29.73    191.49 o 
  -5  10  14     1324.63     1704.34    213.53 o 
  -3  10  14      765.66      981.56     95.70 o 
  -2  10  14     1245.56     1188.89     98.04 o 
  -1  10  14       47.57       32.34     83.44 o 
   0  10  14       74.86      106.57     90.48 o 
   1  10  14      132.73      157.33     89.66 o 
   2  10  14      357.44      363.25    109.78 o 
   3  10  14     1131.40     1132.24     89.95 o 
   4  10  14     1570.63     1416.47     92.09 o 
   5  10  14      247.82      241.72    117.40 o 
   6  10  14     2422.27     2592.86    143.76 o 
   7  10  14        0.07      -19.42     97.65 o 
   8  10  14      528.25      714.88    121.72 o 
   9  10  14      116.80      217.21    152.58 o 
  -8  11  14      339.75      383.58    136.68 o 
  -7  11  14       53.75      117.34    129.30 o 
  -6  11  14       38.29      113.04    186.27 o 
  -5  11  14       47.01      -31.78    182.98 o 
  -4  11  14       17.01       56.00    181.92 o 
  -3  11  14       72.47      -14.22    178.50 o 
  -2  11  14      268.63      214.80     94.01 o 
  -1  11  14       53.35       65.26     91.04 o 
   0  11  14      108.94      103.87     89.36 o 
   1  11  14      176.54      202.33     74.40 o 
   2  11  14       95.79      105.11     74.17 o 
   3  11  14      187.75      235.10     87.23 o 
   4  11  14       11.84        4.44     96.32 o 
   5  11  14      270.66      289.16     97.63 o 
   6  11  14        4.47       -8.73    100.58 o 
   7  11  14        2.35        6.38    101.64 o 
   8  11  14        1.97      -42.11    146.67 o 
  -8  12  14       40.85       42.04    141.04 o 
  -7  12  14        3.91      -15.95    138.13 o 
  -6  12  14      113.45      112.21    137.32 o 
  -5  12  14        9.44       -8.98    132.04 o 
  -4  12  14        2.32      -24.04    189.46 o 
  -3  12  14        0.22       51.49    177.11 o 
  -2  12  14       10.14       52.23     97.64 o 
  -1  12  14      287.54      267.14     85.70 o 
   0  12  14       16.72       33.58     77.48 o 
   1  12  14      130.35      103.86     77.49 o 
   2  12  14       36.81       50.91     71.52 o 
   3  12  14       29.97      -10.48     74.65 o 
   4  12  14       35.24       34.27     78.46 o 
   5  12  14       51.80       65.57     98.48 o 
   6  12  14       74.58       10.86    101.85 o 
   7  12  14      186.65      123.37    106.23 o 
   8  12  14       14.15       -4.59    148.47 o 
  -7  13  14       26.90       58.83    116.23 o 
  -6  13  14       70.22      122.74    141.57 o 
  -5  13  14        0.28       33.72    147.08 o 
  -4  13  14       58.50       42.54    111.55 o 
  -3  13  14       19.88      166.88    141.05 o 
  -2  13  14       71.67       41.67    108.45 o 
  -1  13  14       43.90       73.44     79.58 o 
   0  13  14      529.96      542.29     78.64 o 
   1  13  14       69.21       43.05     83.10 o 
   2  13  14      478.90      508.65     77.17 o 
   3  13  14      220.69      167.35     78.59 o 
   4  13  14        1.91       -3.37     79.96 o 
   5  13  14      184.34      184.07    101.29 o 
   6  13  14       15.28        9.78    103.94 o 
   7  13  14        0.06       43.05    105.68 o 
  -6  14  14       19.61       63.95    121.08 o 
  -5  14  14      369.85      403.77    122.25 o 
  -4  14  14      131.12      121.37    120.57 o 
  -3  14  14      717.77      817.45    119.49 o 
  -2  14  14      177.54      132.09    103.66 o 
  -1  14  14        9.25        5.49    120.97 o 
   0  14  14       57.85       82.66     76.54 o 
   1  14  14      129.09      164.52     76.47 o 
   2  14  14        1.08      -19.31     90.35 o 
   3  14  14      256.24      218.72     84.37 o 
   4  14  14      291.44      312.87    104.09 o 
   5  14  14      149.80      180.54    103.45 o 
  -4  15  14       35.87      100.01    113.48 o 
  -3  15  14       46.19       61.78    109.45 o 
  -2  15  14      503.73      617.21    110.07 o 
  -1  15  14       51.10       72.41    103.04 o 
   0  15  14      510.65      542.66    103.17 o 
   1  15  14      198.58      221.26     81.77 o 
   2  15  14      120.41       53.62     86.77 o 
   3  15  14      404.55      481.75     89.80 o 
   4  15  14        4.01       -6.72    142.42 o 
  -1  16  14       26.46       55.92    106.27 o 
   0  16  14       95.69      114.87    105.50 o 
   1  16  14      258.80      223.28    104.43 o 
 -11   1  15      109.74       25.60     74.47 o 
 -10   1  15       64.94       25.05     86.38 o 
  -9   1  15       39.23       35.68     86.96 o 
  -8   1  15      416.22      325.92     55.45 o 
  -7   1  15     1519.08     1491.50     64.86 o 
  -6   1  15        2.80       -6.91     63.40 o 
  -5   1  15      775.17      745.30     62.61 o 
  -4   1  15      885.44      868.42     63.89 o 
  -3   1  15     1208.57     1239.68     67.49 o 
  -2   1  15     1632.70     1549.31     48.51 o 
  -1   1  15      965.96      964.07     46.01 o 
   0   1  15        4.25        3.66     42.01 o 
   1   1  15     1884.08     2043.33     62.88 o 
   2   1  15       34.73       42.41     53.30 o 
   3   1  15     1646.77     1666.72     60.80 o 
   4   1  15     1713.23     1699.98     57.15 o 
   5   1  15        0.14       25.50     47.46 o 
   6   1  15      606.50      590.36     77.95 o 
   7   1  15        9.18       26.73     65.07 o 
 -11   2  15        1.50       12.66     78.98 o 
 -10   2  15      354.75      367.89     92.63 o 
  -9   2  15       15.19       39.78     85.44 o 
  -8   2  15     1598.33     1510.99     76.91 o 
  -7   2  15        2.34       25.28     53.72 o 
  -6   2  15      145.10      146.81     57.74 o 
  -5   2  15        8.68       32.32     64.95 o 
  -4   2  15     1158.72     1072.73     66.53 o 
  -3   2  15       18.35       12.86     51.63 o 
  -2   2  15     5358.73     5023.91     88.98 o 
  -1   2  15     8338.59     8917.14    201.52 o 
   0   2  15      897.67      848.42     55.47 o 
   1   2  15     4913.20     4786.03    111.25 o 
   2   2  15       92.73      116.56     55.21 o 
   3   2  15     1075.21     1104.97     57.48 o 
   4   2  15        1.12       22.66     57.22 o 
   5   2  15       58.74       25.97     49.23 o 
   6   2  15       11.10       -4.88     72.57 o 
   7   2  15      794.75      823.78     76.21 o 
  11   2  15      216.12      189.26    155.80 o 
 -11   3  15       57.49       83.75     75.19 o 
 -10   3  15        0.80       22.63     95.79 o 
  -9   3  15      385.82      420.04     93.04 o 
  -8   3  15       41.67       40.52     65.98 o 
  -7   3  15     1210.48     1289.49     78.28 o 
  -6   3  15      680.92      492.95     65.81 o 
  -5   3  15     3359.38     3278.31    155.11 o 
  -4   3  15      170.27      149.70     42.93 o 
  -3   3  15      311.48      281.40     67.91 o 
  -2   3  15     5305.76     5236.80    173.82 o 
  -1   3  15     3957.45     4276.69    151.17 o 
   0   3  15     3178.52     3739.29     87.05 o 
   1   3  15     1544.59     1669.01     76.51 o 
   2   3  15      530.82      556.62     66.54 o 
   3   3  15       71.35      103.97     73.27 o 
   4   3  15     2314.71     2467.45     95.05 o 
   5   3  15        1.90        9.61     56.35 o 
   6   3  15     2897.51     2825.35    142.51 o 
   7   3  15        0.76        6.24    102.21 o 
  10   3  15      372.33      684.08    156.10 o 
 -11   4  15      140.45      173.79     77.85 o 
 -10   4  15      892.04      876.20     89.27 o 
  -9   4  15      155.50      180.35     90.89 o 
  -8   4  15      164.22      171.48     78.68 o 
  -7   4  15      156.79      119.21     80.36 o 
  -6   4  15      102.51      115.37     81.69 o 
  -5   4  15     1162.83     1094.97    141.02 o 
  -4   4  15     2980.04     2642.02    153.16 o 
  -3   4  15      381.15      426.88     49.38 o 
  -2   4  15     4369.15     4035.92    172.35 o 
  -1   4  15      590.79      632.49     70.82 o 
   0   4  15      198.53      283.56     68.96 o 
   1   4  15     3691.29     4405.13    185.33 o 
   2   4  15     4111.55     4135.94    158.38 o 
   3   4  15     2561.45     2746.24    142.24 o 
   4   4  15       43.15       14.68     71.40 o 
   5   4  15      102.86       87.66     73.97 o 
   6   4  15      688.00      553.56    180.63 o 
   8   4  15      735.51     1014.04    156.11 o 
   9   4  15      565.15      595.89    151.28 o 
  10   4  15        9.35       13.17    145.66 o 
 -11   5  15        0.97       79.75    102.14 o 
 -10   5  15       34.00       46.94     75.06 o 
  -9   5  15      189.78       99.38    117.43 o 
  -8   5  15      551.87      550.07     83.19 o 
  -7   5  15      152.08      141.86     81.15 o 
  -6   5  15      375.75      473.75    127.74 o 
  -5   5  15      191.16      253.64    122.94 o 
  -4   5  15        3.43       11.19     54.48 o 
  -3   5  15        6.66       -1.11     53.97 o 
  -2   5  15     2278.08     2343.50    109.17 o 
  -1   5  15     3852.72     4171.48     98.46 o 
   0   5  15     1657.33     1845.23    218.46 o 
   1   5  15      741.81      797.33     83.24 o 
   2   5  15       17.08       28.23    105.92 o 
   3   5  15     1054.82      794.98    122.35 o 
   4   5  15       17.62       33.01    166.66 o 
   5   5  15       51.76      138.18     69.55 o 
   6   5  15      208.80      233.36    107.55 o 
   7   5  15       88.40       42.59    137.15 o 
   8   5  15      339.35      281.06    140.05 o 
   9   5  15      375.79      432.29    153.91 o 
  10   5  15      255.31      300.77    149.62 o 
  11   5  15      100.77      203.85    161.53 o 
 -11   6  15       38.67       51.08    151.69 o 
 -10   6  15        0.28        0.68    193.15 o 
  -8   6  15      161.17      125.53    111.24 o 
  -4   6  15      102.21      125.95     65.72 o 
  -3   6  15     1152.32     1150.28     79.15 o 
  -2   6  15     1552.49     1483.55     83.34 o 
  -1   6  15     1724.43     1729.46     88.08 o 
   0   6  15     5260.20     5483.43    185.73 o 
   1   6  15      336.59      348.93     81.34 o 
   2   6  15     2412.72     2444.69    264.34 o 
   3   6  15       47.77       39.07    111.40 o 
   4   6  15      802.35      675.48    106.83 o 
   5   6  15      169.47      137.88    103.99 o 
   6   6  15      408.98      313.36    113.62 o 
   7   6  15      173.74      173.72    137.55 o 
   8   6  15      703.15      906.78    154.34 o 
   9   6  15        1.02      -26.51    144.72 o 
  10   6  15      382.91      266.81    151.90 o 
 -10   7  15       10.81       38.26    142.65 o 
  -9   7  15       16.35       73.44    183.47 o 
  -5   7  15     2112.53     2340.95    192.28 o 
  -4   7  15      164.36      224.83    148.62 o 
  -3   7  15     1776.49     1952.77     92.86 o 
  -2   7  15      137.44      108.56     73.66 o 
  -1   7  15      627.53      704.78     83.69 o 
   0   7  15      469.38      435.85     85.10 o 
   1   7  15      255.22      126.34     80.56 o 
   2   7  15      966.57      767.54     93.42 o 
   3   7  15      524.03      472.56    101.70 o 
   4   7  15      877.36      836.20    111.04 o 
   5   7  15     1024.85     1162.49    118.36 o 
   6   7  15      839.27      586.70    118.15 o 
   7   7  15      309.54      395.09    138.60 o 
   8   7  15      246.97      298.92    143.05 o 
   9   7  15      118.29      252.01    147.67 o 
  10   7  15       66.37      176.79    160.71 o 
 -10   8  15       42.25       68.47    187.66 o 
  -9   8  15       34.20      -20.77    175.30 o 
  -5   8  15      434.83      427.11    168.07 o 
  -4   8  15       54.94       52.37    151.67 o 
  -3   8  15      480.30      510.13     79.11 o 
  -2   8  15     1673.56     1485.07     93.98 o 
  -1   8  15     1903.27     1668.34    112.24 o 
   0   8  15      591.36      570.93    148.30 o 
   1   8  15     1114.15     1034.60     96.59 o 
   2   8  15     1058.87      953.95    100.24 o 
   3   8  15      421.11      397.54    104.46 o 
   4   8  15       57.72       25.20    103.82 o 
   5   8  15       15.65       -8.82    110.99 o 
   6   8  15        2.32       13.24    115.54 o 
   7   8  15      238.92      135.06    133.77 o 
   8   8  15       50.85       91.59     98.04 o 
   9   8  15      230.07       88.65    150.93 o 
  10   8  15       60.81       78.15    157.16 o 
  -9   9  15        5.96      -27.01    136.61 o 
  -6   9  15        4.08       -7.19    169.90 o 
  -5   9  15      409.34      442.87    174.98 o 
  -4   9  15       77.13       -2.59    159.60 o 
  -3   9  15      560.21      583.96     87.23 o 
  -2   9  15      385.19      374.33     82.11 o 
  -1   9  15       51.15       71.60     83.82 o 
   0   9  15      571.13      539.58     88.30 o 
   1   9  15       27.95       16.92     83.44 o 
   2   9  15       84.26      129.04     90.14 o 
   3   9  15       27.58       37.00    101.73 o 
   4   9  15        2.94       61.43     80.08 o 
   5   9  15        0.16       -5.37    125.83 o 
   6   9  15        2.51        5.92    115.31 o 
   7   9  15        2.06      126.75     99.99 o 
   8   9  15       30.19        1.13    102.49 o 
   9   9  15      106.88       61.58    153.27 o 
  -9  10  15       15.85       52.86    140.65 o 
  -8  10  15        1.95       13.72    171.64 o 
  -7  10  15       26.76       79.24    182.35 o 
  -6  10  15      376.19      452.51    198.55 o 
  -5  10  15      219.83      225.48    186.36 o 
  -4  10  15      129.31      213.47    168.72 o 
  -3  10  15     1075.82     1014.72     95.96 o 
  -2  10  15      105.75      164.87     87.77 o 
  -1  10  15      236.78      159.84     86.29 o 
   0  10  15      344.68      315.69     92.88 o 
   1  10  15       38.20       -8.83     90.95 o 
   2  10  15      135.96      252.31     86.81 o 
   3  10  15       15.80        7.96     87.40 o 
   4  10  15       14.28       36.82     87.38 o 
   5  10  15       15.82        1.71    113.25 o 
   6  10  15        2.13       80.46     94.75 o 
   7  10  15       12.61       50.75    102.84 o 
   8  10  15      152.00      208.55    145.31 o 
   9  10  15        0.12      -24.44    148.36 o 
  -8  11  15      337.46      657.64    139.96 o 
  -7  11  15        0.87       29.73    208.06 o 
  -6  11  15      247.87      353.52    198.95 o 
  -5  11  15      223.29       87.18    193.11 o 
  -4  11  15      401.96      311.84    175.99 o 
  -3  11  15      762.89      711.08     98.23 o 
  -2  11  15       10.68      -14.02     92.70 o 
  -1  11  15      434.22      415.05    105.70 o 
   0  11  15      255.37      201.56     92.30 o 
   1  11  15      104.42      -14.68    104.65 o 
   2  11  15       77.87       87.55     76.23 o 
   3  11  15      577.21      522.83     89.71 o 
   4  11  15       60.99       39.89     83.93 o 
   5  11  15     1910.97     1928.18    113.36 o 
   6  11  15       20.92       66.93     97.82 o 
   7  11  15      204.25      207.46    104.10 o 
   8  11  15       54.31       -2.77    147.47 o 
  -7  12  15        5.97       -3.76    134.48 o 
  -6  12  15       55.40       95.94    136.11 o 
  -5  12  15      145.20       73.51    194.95 o 
  -4  12  15      381.25      423.10    189.92 o 
  -3  12  15     1278.21     1183.98    204.97 o 
  -2  12  15       20.92       28.51    117.14 o 
  -1  12  15      950.40      750.82    106.04 o 
   0  12  15     1024.94      908.79     87.75 o 
   1  12  15        0.43        7.50     76.81 o 
   2  12  15      541.91      644.34     79.11 o 
   3  12  15       12.49       64.25     77.40 o 
   4  12  15      460.11      412.41     81.27 o 
   5  12  15        9.25      -16.81    153.94 o 
   6  12  15      238.56      193.11    105.20 o 
   7  12  15        9.88       51.77    107.59 o 
  -6  13  15      635.79      816.98    132.22 o 
  -5  13  15        0.07       76.03    144.63 o 
  -4  13  15      198.59      245.07    114.99 o 
  -3  13  15      611.99      674.75    116.79 o 
  -2  13  15       16.07      143.95    138.12 o 
  -1  13  15      762.12      888.73     84.94 o 
   0  13  15      445.75      442.99     79.80 o 
   1  13  15        4.60       45.82     74.33 o 
   2  13  15       29.48       25.08     81.50 o 
   3  13  15       47.13       61.84     80.88 o 
   5  13  15      688.31      680.55    106.93 o 
   6  13  15      197.96      213.67    110.34 o 
  -5  14  15       99.34       97.24    123.49 o 
  -4  14  15      335.81      387.68    123.99 o 
  -3  14  15      169.78      224.76    118.04 o 
  -2  14  15       42.03      120.98    116.82 o 
  -1  14  15        0.46       72.61     79.70 o 
   0  14  15       21.36       39.34     77.79 o 
   1  14  15      301.31      293.73     78.88 o 
   2  14  15      178.10      129.62     82.29 o 
   3  14  15        1.07       34.32     86.78 o 
   4  14  15       13.27       -2.26    103.43 o 
   5  14  15       42.00       74.87    104.02 o 
  -3  15  15       35.64       34.91    132.71 o 
  -2  15  15       95.77      118.35    107.74 o 
  -1  15  15      196.21      300.01    107.39 o 
   0  15  15       10.92       57.62     80.83 o 
   1  15  15       71.87       62.91     77.71 o 
   2  15  15      152.48      116.75     91.49 o 
   3  15  15       95.13       37.64     86.95 o 
 -11   0  16       10.97       20.56    126.86 o 
 -10   0  16      139.85      126.50    121.24 o 
  -9   0  16      459.55      566.32    132.46 o 
  -8   0  16     1858.63     1851.81     97.45 o 
  -7   0  16      160.12      200.30     79.70 o 
  -6   0  16      108.34       94.09     80.54 o 
  -5   0  16     4268.55     4178.51    120.41 o 
  -4   0  16        2.26       79.64     85.72 o 
  -3   0  16      979.60      982.91     96.43 o 
  -2   0  16     6202.94     5735.65     94.49 o 
  -1   0  16     1321.20     1215.26     69.72 o 
   0   0  16     1312.47     1490.20     74.16 o 
   1   0  16     8441.75     8440.79    139.49 o 
   2   0  16      869.00     1033.76     87.91 o 
   3   0  16     6352.04     6124.22    143.56 o 
   4   0  16      107.23      112.43     69.52 o 
   5   0  16     2337.82     2215.38    201.77 o 
   6   0  16      507.98      513.46    112.77 o 
   7   0  16       45.23        4.84     95.77 o 
 -11   1  16      244.26      263.09     79.07 o 
 -10   1  16       64.02       68.77     86.51 o 
  -9   1  16       12.47      -27.53     89.18 o 
  -8   1  16      371.56      409.35     57.42 o 
  -7   1  16      502.63      565.42     60.87 o 
  -6   1  16      315.95      340.02     60.83 o 
  -5   1  16      723.49      720.46     65.25 o 
  -4   1  16        0.38      -22.23     60.67 o 
  -3   1  16     1181.44     1246.52     59.32 o 
  -2   1  16     3582.73     3529.21     58.54 o 
  -1   1  16       40.89       22.23     46.43 o 
   0   1  16     4568.96     4599.08    107.93 o 
   1   1  16      322.26      356.85     61.17 o 
   2   1  16       36.06       74.50     57.38 o 
   3   1  16       71.44       17.99     54.02 o 
   4   1  16     1115.07     1117.11     56.46 o 
   5   1  16      274.70      241.04     51.18 o 
   6   1  16     4764.42     4865.21    111.93 o 
   7   1  16       14.60       11.74     67.12 o 
 -11   2  16       26.23       17.19     77.52 o 
 -10   2  16      178.42      106.47     88.51 o 
  -9   2  16      432.88      434.63    108.43 o 
  -8   2  16      160.72      210.83     58.98 o 
  -7   2  16       70.85        3.57     55.57 o 
  -6   2  16        0.72      -39.57     65.18 o 
  -5   2  16     1147.29     1012.35     67.49 o 
  -4   2  16      497.05      416.23     63.49 o 
  -3   2  16     2429.82     2541.88     67.80 o 
  -2   2  16      338.73      328.57     43.52 o 
  -1   2  16      169.40      216.88     44.51 o 
   0   2  16       51.10       19.81     53.50 o 
   1   2  16     1719.53     1947.36     79.96 o 
   2   2  16      224.96      237.47     57.78 o 
   3   2  16     1883.43     1891.55     64.92 o 
   4   2  16        5.96       51.78     60.97 o 
   5   2  16      215.58      214.62     52.51 o 
   6   2  16       83.51       31.99     77.11 o 
   7   2  16        1.04      -23.43     69.65 o 
  11   2  16       59.24       59.55    149.19 o 
 -11   3  16        1.99       45.34     83.94 o 
 -10   3  16       31.69       29.67    140.46 o 
  -9   3  16        6.02       48.16     91.17 o 
  -8   3  16        0.13       41.16     77.25 o 
  -7   3  16        5.25       66.46     68.55 o 
  -6   3  16       47.34       51.64     57.29 o 
  -5   3  16      387.19      413.99     70.27 o 
  -4   3  16     1759.95     1658.73     55.80 o 
  -3   3  16       33.28       78.40     59.54 o 
  -2   3  16       21.08       12.48     43.05 o 
  -1   3  16     3628.59     4116.58     88.78 o 
   0   3  16        4.23       -8.98     66.96 o 
   1   3  16       94.44       99.58     59.55 o 
   2   3  16      182.93      154.59     66.71 o 
   3   3  16       39.71        2.00     78.08 o 
   4   3  16      510.26      506.82     75.43 o 
   5   3  16      169.54      267.54     56.00 o 
   6   3  16        8.52      -19.42     76.43 o 
   7   3  16      254.97      222.85    110.67 o 
  10   3  16       31.53      122.25    152.96 o 
 -11   4  16        8.83       41.42     87.41 o 
 -10   4  16       11.34       21.16     91.59 o 
  -9   4  16       31.30       -2.04     88.85 o 
  -8   4  16      427.36      409.66     71.43 o 
  -7   4  16       84.37       29.87     79.24 o 
  -6   4  16       18.60       77.80    123.79 o 
  -5   4  16      704.47      633.91     93.64 o 
  -4   4  16      396.32      351.01     49.13 o 
  -3   4  16       28.60        0.32     51.22 o 
  -2   4  16      303.36      348.29     51.90 o 
  -1   4  16      622.10      641.38     73.53 o 
   0   4  16     1040.79     1039.93     77.60 o 
   1   4  16      428.87      337.36     89.00 o 
   2   4  16      971.41      935.71    124.89 o 
   3   4  16     1135.20     1220.21     89.50 o 
   4   4  16     2132.18     2079.30     91.85 o 
   5   4  16       47.89       15.71     75.26 o 
   6   4  16      614.57      745.88    182.03 o 
   7   4  16      729.31      666.08    123.77 o 
   8   4  16       92.31      140.58    139.74 o 
   9   4  16        1.09       -0.96    148.12 o 
  10   4  16      330.49      317.04    156.08 o 
  11   4  16        5.96      -16.10    160.26 o 
 -11   5  16      143.41      187.63    109.65 o 
 -10   5  16       93.43      141.72     83.57 o 
  -9   5  16       65.81        9.55    121.06 o 
  -8   5  16       82.88      105.67     81.43 o 
  -7   5  16       46.41      114.40     79.90 o 
  -6   5  16       69.36       39.01    122.38 o 
  -5   5  16      137.50       72.14    127.29 o 
  -4   5  16       88.22       47.60     97.67 o 
  -3   5  16     1916.27     1801.98     71.64 o 
  -2   5  16     1871.78     1922.34     72.18 o 
  -1   5  16      622.68      698.06     58.69 o 
   0   5  16     2193.14     2327.96     78.74 o 
   1   5  16       77.82       83.70     65.81 o 
   2   5  16       76.47       33.21    109.34 o 
   3   5  16      586.43      504.41    121.13 o 
   4   5  16     3308.58     3237.41    348.41 o 
   5   5  16     1171.33     1081.19     75.73 o 
   6   5  16      225.96      228.02    109.74 o 
   7   5  16       37.79       22.27    137.66 o 
   8   5  16      445.20      584.69    153.20 o 
   9   5  16      449.34      525.08    152.67 o 
  10   5  16       50.54       26.76    154.33 o 
 -10   6  16       56.32       24.27    194.48 o 
  -8   6  16      635.27      498.03    118.53 o 
  -6   6  16        8.79       31.70    123.31 o 
  -5   6  16      175.03      244.94    129.89 o 
  -4   6  16       66.03       69.81    148.99 o 
  -3   6  16      801.76      802.39     74.67 o 
  -2   6  16       63.65       51.73     69.17 o 
  -1   6  16        9.74      -32.43     69.62 o 
   0   6  16      359.43      319.92     78.07 o 
   1   6  16     1030.41      974.50     90.60 o 
   2   6  16       91.31      131.18     86.95 o 
   3   6  16     3348.38     3231.50    157.28 o 
   4   6  16     1384.54     1271.57    222.34 o 
   5   6  16      271.39      348.31    106.68 o 
   6   6  16      424.10      362.59    129.40 o 
   7   6  16        7.53       70.18    138.49 o 
   8   6  16      167.51      162.38    142.58 o 
   9   6  16      343.67      228.64    146.85 o 
  10   6  16        9.93       43.25    150.88 o 
 -10   7  16       10.53        2.32    145.47 o 
  -5   7  16      857.95      996.59    166.09 o 
  -4   7  16     1716.81     1794.54    176.16 o 
  -3   7  16      469.72      456.35     76.17 o 
  -2   7  16      119.71      142.42     73.56 o 
  -1   7  16     1483.90     1555.96     93.70 o 
   0   7  16     1383.21     1487.99     92.80 o 
   1   7  16      191.62      184.19     84.43 o 
   2   7  16      209.87      236.95     94.42 o 
   3   7  16       12.95       -0.15    109.66 o 
   4   7  16      107.83      171.00    103.53 o 
   5   7  16       41.06       69.67    107.52 o 
   6   7  16      616.14      650.05    120.45 o 
   7   7  16      246.56      304.21    139.00 o 
   8   7  16       49.99      116.25    135.92 o 
   9   7  16        0.53       65.88    143.02 o 
  10   7  16      113.00       28.14    158.98 o 
 -10   8  16      104.72      136.14    149.93 o 
  -9   8  16      194.08      206.20    180.68 o 
  -6   8  16       11.08       34.46    169.45 o 
  -5   8  16      115.11      184.41    161.73 o 
  -4   8  16      504.38      585.30    161.30 o 
  -3   8  16      758.20      771.59     82.15 o 
  -2   8  16      192.21      241.73     80.64 o 
  -1   8  16      391.80      455.44     83.58 o 
   0   8  16      938.74      930.51     92.42 o 
   1   8  16       75.27       20.22     81.70 o 
   2   8  16     1320.35     1349.22    103.38 o 
   3   8  16       44.28      -12.67     99.99 o 
   4   8  16     3650.37     3443.14    347.73 o 
   5   8  16      127.69       99.44    110.16 o 
   6   8  16      140.94      101.42    117.33 o 
   7   8  16      287.53      479.95    144.00 o 
   8   8  16      176.51      278.13    145.19 o 
   9   8  16      115.94      124.51    152.26 o 
  -9   9  16       69.13       81.18    183.12 o 
  -6   9  16      372.40      509.48    178.37 o 
  -5   9  16      192.85      194.41    168.99 o 
  -4   9  16     1225.29     1324.78    179.62 o 
  -3   9  16      288.69      212.25     82.52 o 
  -2   9  16      181.87       95.34     79.09 o 
  -1   9  16     3116.91     2954.10    151.79 o 
   0   9  16       61.48       13.19     84.94 o 
   1   9  16      709.14      670.33     91.69 o 
   2   9  16       99.18      100.14     88.29 o 
   3   9  16       26.69       64.91    100.85 o 
   4   9  16        3.47       24.19    105.74 o 
   5   9  16     2919.29     2959.35    293.07 o 
   6   9  16       97.21      152.83    121.32 o 
   7   9  16      796.95      858.95    156.19 o 
   8   9  16      202.77      134.31    145.37 o 
   9   9  16       72.47       87.40    152.49 o 
  -8  10  16        0.50      111.15    173.82 o 
  -7  10  16      544.22      701.20    194.76 o 
  -6  10  16        3.24       24.96    185.21 o 
  -5  10  16       50.21      -32.56    175.96 o 
  -4  10  16     1178.77     1039.39    192.71 o 
  -3  10  16      308.73      295.79     88.58 o 
  -2  10  16       83.31      117.24     87.88 o 
  -1  10  16      277.51      286.11     84.22 o 
   0  10  16      233.01      175.67     86.69 o 
   1  10  16      186.17      151.35     89.31 o 
   2  10  16     1933.02     1774.10    131.97 o 
   3  10  16       85.95      -12.57    102.56 o 
   4  10  16     1653.73     1741.92    110.76 o 
   5  10  16       93.12       91.75    128.12 o 
   6  10  16        5.74        1.89    119.66 o 
   7  10  16      132.81      241.43    106.65 o 
   8  10  16       37.11      162.88    146.59 o 
  -8  11  16       71.72       80.83    212.23 o 
  -7  11  16        1.82      -23.19    207.59 o 
  -6  11  16        2.58        7.78    203.48 o 
  -5  11  16        0.91      -41.38    186.58 o 
  -4  11  16       27.30       18.27    185.04 o 
  -3  11  16      137.83       90.19    179.47 o 
  -2  11  16        9.49       86.92    109.14 o 
  -1  11  16      390.53      386.90     89.85 o 
   0  11  16       15.69       31.03     85.73 o 
   1  11  16       25.11      -15.11     88.72 o 
   2  11  16      169.49      164.59     75.20 o 
   3  11  16       55.75       48.87     85.73 o 
   4  11  16       27.19       59.24     84.65 o 
   5  11  16      418.09      473.36    131.51 o 
   6  11  16      118.87      193.02     98.18 o 
   7  11  16      473.07      428.64    109.21 o 
  -7  12  16       16.10      349.62    191.65 o 
  -6  12  16       20.37      -11.02    210.95 o 
  -5  12  16        9.39       48.70    192.36 o 
  -3  12  16        1.44       56.23    172.65 o 
  -2  12  16      138.30      154.60     95.65 o 
  -1  12  16       50.18       53.34    173.16 o 
   0  12  16       83.31       69.07     95.72 o 
   1  12  16       60.37       54.12     83.29 o 
   2  12  16       28.36       38.94     77.58 o 
   3  12  16       82.98       32.68     89.95 o 
   4  12  16       23.61       65.97    103.84 o 
   5  12  16       10.09       18.20     99.47 o 
   6  12  16       53.04      100.97    101.65 o 
   7  12  16        2.68      -11.10    110.99 o 
  -6  13  16        2.05       86.89    125.02 o 
  -5  13  16       14.09       79.99    145.81 o 
  -4  13  16      161.39      210.40    140.84 o 
  -3  13  16        8.40      134.18    140.59 o 
  -2  13  16       58.43       44.33     87.88 o 
  -1  13  16       96.46      116.20     84.46 o 
   0  13  16      181.12      115.54     80.81 o 
   1  13  16       90.01      127.68     75.93 o 
   2  13  16        1.99       65.37     85.00 o 
   3  13  16        0.10       28.13     79.52 o 
   4  13  16        3.43      -14.81    100.97 o 
   5  13  16      280.53      269.65    105.99 o 
   6  13  16       22.12       86.30    144.86 o 
  -4  14  16      124.65      177.49    124.14 o 
  -3  14  16      134.66      180.95    115.49 o 
  -2  14  16      103.00      155.43    117.18 o 
  -1  14  16      107.77      134.38     82.80 o 
   0  14  16      210.39      212.70     80.03 o 
   1  14  16      267.32      166.43     78.97 o 
   2  14  16      479.45      580.67     91.40 o 
   3  14  16      101.59      -17.53     87.19 o 
   4  14  16      163.32      177.87    106.21 o 
  -2  15  16       74.62       81.80    111.83 o 
  -1  15  16      241.84      288.45    112.85 o 
   0  15  16        1.74       18.97     95.40 o 
   1  15  16      203.42      226.52     84.91 o 
   2  15  16        2.16        0.81     93.56 o 
 -11   1  17       44.85       99.58     81.40 o 
 -10   1  17        1.50       57.05     91.61 o 
  -9   1  17      222.86      232.30     95.13 o 
  -8   1  17        3.00       43.54     58.01 o 
  -7   1  17      270.81      247.76     58.51 o 
  -6   1  17     1709.77     1581.84     70.26 o 
  -5   1  17       23.02       15.00     60.54 o 
  -4   1  17      258.35      191.50     64.12 o 
  -3   1  17       85.64       50.99     44.86 o 
  -2   1  17      288.88      273.91     45.05 o 
  -1   1  17      379.80      303.39     46.42 o 
   0   1  17     1179.17     1262.01     52.46 o 
   1   1  17      424.36      520.24     64.10 o 
   2   1  17     1937.56     1998.75     68.65 o 
   3   1  17      433.46      446.83     57.92 o 
   4   1  17       59.24       50.01     51.57 o 
   5   1  17      114.42       56.18     56.95 o 
   6   1  17      586.02      639.05     81.36 o 
   7   1  17      199.33      254.34     72.53 o 
 -11   2  17       34.22       36.74     95.49 o 
 -10   2  17       45.16       -4.69     90.62 o 
  -9   2  17       37.59       13.08     91.38 o 
  -8   2  17      516.04      532.17     62.77 o 
  -7   2  17      225.92      237.85     59.58 o 
  -6   2  17      343.40      291.62     60.59 o 
  -5   2  17     1050.66     1044.41     67.64 o 
  -4   2  17       41.82       33.82     63.71 o 
  -3   2  17     1418.53     1432.71     51.75 o 
  -2   2  17        9.59       -6.21     42.91 o 
  -1   2  17     4541.65     4777.70    122.52 o 
   0   2  17       10.96       34.92     55.39 o 
   1   2  17      845.93      902.01     59.87 o 
   2   2  17      123.50       50.52     59.66 o 
   3   2  17     1763.50     1762.49     66.11 o 
   4   2  17       38.11       -3.50     63.31 o 
   5   2  17     3194.79     3370.12     72.90 o 
   6   2  17      802.27      743.38     86.18 o 
   7   2  17      362.38      315.50     76.72 o 
 -11   3  17      258.92      375.66     85.53 o 
 -10   3  17       33.43       -7.72     90.10 o 
  -9   3  17      561.87      593.52     97.60 o 
  -8   3  17      219.26      149.00     71.68 o 
  -7   3  17       15.35       49.77     94.19 o 
  -6   3  17      666.99      649.16     65.03 o 
  -5   3  17      228.81      300.40     64.75 o 
  -4   3  17     2712.23     2667.00     64.41 o 
  -3   3  17      972.68      932.13     48.01 o 
  -2   3  17       49.37      121.66     56.15 o 
  -1   3  17      308.87      279.55     62.17 o 
   0   3  17     3494.23     3836.09     87.93 o 
   1   3  17      249.21      274.55     61.98 o 
   2   3  17     4197.96     4108.32     92.62 o 
   3   3  17       40.51        3.20     79.72 o 
   4   3  17      424.23      357.83     67.75 o 
   5   3  17     1395.66     1503.82     64.76 o 
   6   3  17      154.74      251.10     81.10 o 
   7   3  17       84.06      203.69    115.94 o 
  10   3  17      243.06      335.19    155.72 o 
 -10   4  17       19.03       34.79     92.54 o 
  -9   4  17      105.81      109.11     93.20 o 
  -8   4  17      531.48      522.04     75.15 o 
  -7   4  17      100.66      203.40     81.64 o 
  -6   4  17      157.28      141.78     86.59 o 
  -5   4  17      142.58       83.11     66.90 o 
  -4   4  17       52.51       80.39     63.16 o 
  -3   4  17     1647.20     1549.18     59.90 o 
  -2   4  17       71.42      139.97     51.66 o 
  -1   4  17     1886.30     2053.03     85.77 o 
   0   4  17      509.42      580.26     75.11 o 
   1   4  17       95.38       49.54     88.63 o 
   2   4  17     1113.24     1143.52     96.02 o 
   3   4  17     1361.29     1375.42     91.72 o 
   4   4  17       16.75       18.09     76.40 o 
   5   4  17        5.92       30.03     64.28 o 
   6   4  17        2.83       52.23    125.01 o 
   7   4  17      377.88      203.96    122.35 o 
   8   4  17      605.32      774.28    156.78 o 
   9   4  17      265.86      194.76    149.60 o 
  10   4  17      256.70      362.20    161.28 o 
 -10   5  17       17.57       66.49     95.44 o 
  -9   5  17      158.28      234.66     96.22 o 
  -8   5  17        4.44      -30.58     83.70 o 
  -7   5  17      302.11      272.28     85.47 o 
  -6   5  17      543.50      402.71     91.73 o 
  -5   5  17     1071.73      955.89    141.17 o 
  -4   5  17     1179.87     1114.70    107.15 o 
  -3   5  17      546.61      519.49     62.14 o 
  -2   5  17      112.12       71.05     59.97 o 
  -1   5  17     1399.67     1418.80     65.17 o 
   0   5  17     1943.68     2179.08     80.42 o 
   1   5  17     4004.79     4287.26    136.56 o 
   2   5  17      610.19      543.12     84.88 o 
   3   5  17       47.68       41.96    123.56 o 
   4   5  17      162.03      211.07     82.05 o 
   5   5  17        3.14       35.78    102.43 o 
   6   5  17       76.25      131.62    111.05 o 
   7   5  17      287.88      543.85    147.38 o 
   8   5  17      426.45      495.76    152.17 o 
   9   5  17       90.90      209.62    149.37 o 
  10   5  17       42.20      -39.87    159.70 o 
 -10   6  17       37.18       97.29    188.59 o 
  -8   6  17      355.15      295.14    119.83 o 
  -7   6  17      319.37      376.12     93.56 o 
  -6   6  17        2.14       12.10    128.87 o 
  -5   6  17       20.49       15.80     97.26 o 
  -4   6  17     1062.89     1068.71    155.13 o 
  -3   6  17        1.52       13.64     67.34 o 
  -2   6  17      699.98      826.53     77.11 o 
  -1   6  17       98.36       67.46     73.39 o 
   0   6  17      234.05      283.77     79.96 o 
   1   6  17       11.99       30.75     81.16 o 
   2   6  17      980.47      892.14    123.39 o 
   3   6  17      362.09      282.25    120.44 o 
   4   6  17      642.59      703.24    107.87 o 
   5   6  17      284.99      176.24    106.94 o 
   6   6  17      202.24      234.51    116.10 o 
   7   6  17      799.31      752.60    150.84 o 
   8   6  17        3.49       69.76    141.57 o 
   9   6  17      324.82      351.39    150.50 o 
  10   6  17       20.37       85.27    162.58 o 
 -10   7  17       46.36      113.06    194.13 o 
  -8   7  17      189.32      149.79    122.34 o 
  -5   7  17      532.99      659.12    170.85 o 
  -4   7  17       26.02        9.42    156.33 o 
  -3   7  17        1.12      -37.58     71.17 o 
  -2   7  17      344.86      295.54     75.23 o 
  -1   7  17     1652.91     1670.66     90.82 o 
   0   7  17      272.08      202.48     81.59 o 
   1   7  17     2518.09     2525.58    177.49 o 
   2   7  17       42.44       62.19     87.84 o 
   3   7  17     1155.31     1180.35    130.69 o 
   4   7  17      664.94      643.91    110.56 o 
   5   7  17       18.72       47.45    106.08 o 
   6   7  17      409.66      521.06    118.90 o 
   7   7  17      393.14      328.49    140.07 o 
   8   7  17       79.53       59.44    143.37 o 
   9   7  17       68.74       91.31    148.44 o 
  -6   8  17       54.13      147.82    162.70 o 
  -5   8  17        1.41       25.39    164.54 o 
  -4   8  17      609.42      634.03    163.63 o 
  -3   8  17      519.90      468.75     78.54 o 
  -2   8  17      628.75      516.46     81.35 o 
  -1   8  17      266.41      192.24     80.38 o 
   0   8  17       76.73       73.60     77.34 o 
   1   8  17        5.67        1.39     86.00 o 
   2   8  17      226.01      255.78     88.99 o 
   3   8  17       10.35       -6.86    113.62 o 
   4   8  17      251.26      258.06    106.67 o 
   5   8  17      344.05      306.72    114.77 o 
   6   8  17      779.66      599.00    121.82 o 
   7   8  17      262.29      262.17    141.61 o 
   8   8  17       44.39       95.13    145.62 o 
   9   8  17      112.49      232.24    155.96 o 
  -9   9  17       51.48        3.47    190.64 o 
  -7   9  17        5.34      -30.01    182.00 o 
  -6   9  17       33.97      -10.98    174.69 o 
  -5   9  17       29.85       53.45    166.67 o 
  -3   9  17        8.43      -48.15    158.45 o 
  -2   9  17        3.68       -2.70     79.03 o 
  -1   9  17       77.59       71.95     83.64 o 
   0   9  17      112.24      105.09     80.45 o 
   1   9  17       47.62       99.77     85.10 o 
   2   9  17      113.31       66.94     87.49 o 
   3   9  17       41.90      -21.17    113.26 o 
   4   9  17       11.17      -41.74    121.75 o 
   5   9  17      325.22      292.83    117.66 o 
   6   9  17       91.89       51.48    119.04 o 
   7   9  17       15.36      111.72    141.41 o 
   8   9  17        5.06      -31.90    148.34 o 
  -8  10  17      132.58      281.02    216.08 o 
  -7  10  17       13.52      130.90    189.23 o 
  -6  10  17       67.83      148.55    187.69 o 
  -5  10  17      176.15       38.78    170.94 o 
  -4  10  17      226.74      181.55    180.84 o 
  -3  10  17        0.09       44.89    173.67 o 
  -2  10  17      179.59      210.74     88.86 o 
  -1  10  17        0.52      -20.14     85.52 o 
   0  10  17      127.13      132.05     88.76 o 
   1  10  17       30.54        1.29     89.97 o 
   2  10  17      306.88      220.04     84.99 o 
   3  10  17       17.12      -11.60    102.58 o 
   4  10  17      314.60      374.50     87.90 o 
   5  10  17        1.16       37.25    263.85 o 
   6  10  17      128.13      146.94    124.15 o 
   7  10  17       67.18       71.02    107.12 o 
   8  10  17       28.54      119.02    149.54 o 
  -7  11  17      243.47      228.98    211.55 o 
  -6  11  17        4.85       66.25    196.29 o 
  -5  11  17      631.76      703.57    196.00 o 
  -4  11  17      314.32      416.33    181.92 o 
  -3  11  17      215.80      190.35    168.40 o 
  -2  11  17      165.80      157.73     92.83 o 
  -1  11  17      210.05      153.05     90.25 o 
   0  11  17       15.88        9.54     89.20 o 
   1  11  17     1327.19     1316.55    107.57 o 
   2  11  17        8.17      -13.72     94.17 o 
   3  11  17      374.67      378.79     90.08 o 
   4  11  17       87.61      216.99    123.98 o 
   5  11  17       85.71       89.52    116.85 o 
   6  11  17      193.80      293.76    102.04 o 
   7  11  17       33.37       76.01    110.30 o 
  -6  12  17        3.34       74.01    209.72 o 
  -5  12  17      132.81      188.48    200.05 o 
  -4  12  17      762.46      740.13    205.10 o 
  -3  12  17       83.16        0.38    184.58 o 
  -2  12  17     1279.02     1387.98    112.14 o 
  -1  12  17       22.65       30.06     91.55 o 
   0  12  17      493.33      414.59     98.91 o 
   1  12  17      124.30      163.05     78.44 o 
   2  12  17        2.36       46.91     86.19 o 
   3  12  17        1.84       14.09     87.41 o 
   4  12  17      376.12      617.94    102.37 o 
   5  12  17       51.25       18.72     99.70 o 
   6  12  17      190.26      179.18    107.93 o 
  -5  13  17      362.52      534.82    155.57 o 
  -4  13  17      126.44      274.16    212.46 o 
  -3  13  17       43.65      166.07    191.10 o 
  -2  13  17        1.17       -1.21    189.63 o 
  -1  13  17      157.01      176.50     89.35 o 
   0  13  17       22.82       26.78     83.33 o 
   1  13  17      719.41      710.46     88.06 o 
   2  13  17        6.87       44.63     84.88 o 
   3  13  17       89.09       93.95     81.40 o 
   4  13  17       29.51       -6.15    102.21 o 
   5  13  17       52.38       51.75    105.71 o 
  -4  14  17      221.44      349.35    130.58 o 
  -3  14  17        6.20       90.44    124.61 o 
  -2  14  17      460.11      660.12    116.31 o 
  -1  14  17      199.89      205.74     83.73 o 
   0  14  17      112.38      147.76     83.64 o 
   1  14  17       14.33       49.54     79.23 o 
   2  14  17        1.50       44.53    205.07 o 
   3  14  17       29.76       81.64     86.73 o 
 -10   0  18      196.31       98.44    141.01 o 
  -9   0  18     1078.87      951.11    148.79 o 
  -8   0  18      399.69      418.78     86.52 o 
  -7   0  18     2055.26     2122.26    105.58 o 
  -6   0  18      336.61      368.31     86.25 o 
  -5   0  18       98.53       23.35     86.65 o 
  -4   0  18     1940.71     1877.70    110.16 o 
  -3   0  18       60.27       86.67     64.53 o 
  -2   0  18      581.96      601.68     68.34 o 
  -1   0  18    10762.65    11577.66    169.53 o 
   0   0  18       77.43       84.35     68.79 o 
   1   0  18     2446.99     2488.42    161.12 o 
   2   0  18      132.61       94.61     88.60 o 
   3   0  18      270.71      277.51     84.18 o 
   4   0  18      726.80      776.61     81.76 o 
   5   0  18     3119.22     3110.25    363.81 o 
   7   0  18       64.79       83.15    102.50 o 
 -11   1  18        0.80      -17.89     98.76 o 
 -10   1  18      316.36      184.68     96.02 o 
  -9   1  18      858.27      965.91    108.59 o 
  -8   1  18      105.59       70.59     60.18 o 
  -7   1  18      346.99      289.82     61.67 o 
  -6   1  18       61.33       64.98     59.76 o 
  -5   1  18      322.41      303.05     63.87 o 
  -4   1  18      456.37      477.47     68.15 o 
  -3   1  18      313.64      218.37     46.82 o 
  -2   1  18      215.88      175.73     46.31 o 
  -1   1  18       19.00        8.67     50.08 o 
   0   1  18     1182.30     1128.03     61.94 o 
   1   1  18      918.79      968.15     69.71 o 
   2   1  18     4834.62     4850.54     91.93 o 
   3   1  18        1.95       10.36     57.03 o 
   4   1  18     2666.80     2665.43     70.49 o 
   5   1  18     2256.51     2242.44     76.86 o 
   6   1  18        0.25        1.88     78.43 o 
   7   1  18      179.13      315.77     75.86 o 
 -10   2  18        0.58       11.43     96.19 o 
  -9   2  18       61.93       58.75     98.06 o 
  -8   2  18      233.87      295.44     60.50 o 
  -7   2  18       48.53       84.48     59.47 o 
  -6   2  18       50.72       55.30     61.07 o 
  -5   2  18      138.87      194.72     62.48 o 
  -4   2  18       48.95       73.01     60.72 o 
  -3   2  18     1204.83     1156.24     51.94 o 
  -2   2  18      573.49      458.04     47.12 o 
  -1   2  18     1075.92     1257.10     52.73 o 
   0   2  18      702.63      661.11     60.36 o 
   1   2  18      110.58      109.58     56.29 o 
   2   2  18      611.82      536.34     65.31 o 
   3   2  18      172.31      199.98     59.08 o 
   4   2  18     1256.96     1343.43     74.99 o 
   5   2  18      252.14      282.20     62.04 o 
   6   2  18       26.33       35.17     79.19 o 
   7   2  18      123.59      101.25     77.69 o 
 -10   3  18       47.13       55.49     97.41 o 
  -9   3  18       28.09       52.03     96.83 o 
  -8   3  18      122.64       93.84     73.74 o 
  -7   3  18        0.36       18.56     60.75 o 
  -6   3  18       71.22       51.34     60.58 o 
  -5   3  18      116.02       77.38     62.85 o 
  -4   3  18       82.51       46.15     57.85 o 
  -3   3  18      884.92     1022.39     64.34 o 
  -2   3  18      633.56      692.32     61.23 o 
  -1   3  18      155.50      176.00     57.42 o 
   0   3  18      520.07      482.19     60.17 o 
   1   3  18       58.45      120.91     58.17 o 
   2   3  18       36.77       71.82     60.39 o 
   3   3  18     1601.38     1580.81     80.63 o 
   4   3  18       12.90       31.39     64.84 o 
   5   3  18      510.17      409.14     60.24 o 
   6   3  18       14.10      -13.99     80.21 o 
   7   3  18        5.67       16.01     78.20 o 
 -10   4  18      143.40      141.91     97.87 o 
  -9   4  18       36.44       76.51     94.62 o 
  -8   4  18       72.23      128.41     74.65 o 
  -7   4  18      184.53      188.88     77.29 o 
  -6   4  18      113.80      120.65     76.73 o 
  -5   4  18       87.81       76.52     69.63 o 
  -4   4  18     1210.31      941.40     69.90 o 
  -3   4  18        1.47       30.98     49.09 o 
  -2   4  18     1360.16     1265.33     61.93 o 
  -1   4  18       83.00       73.25     70.42 o 
   0   4  18      435.90      483.33     75.43 o 
   1   4  18      409.36      431.61     67.46 o 
   2   4  18      357.20      475.15     92.91 o 
   3   4  18       32.64       35.03     80.69 o 
   4   4  18       23.62       59.50    102.12 o 
   5   4  18       93.39      104.47     73.21 o 
   6   4  18      142.31       81.61    118.39 o 
   7   4  18      297.86      278.57    126.02 o 
   8   4  18        3.57      -34.79    145.88 o 
   9   4  18      313.85      446.64    157.20 o 
  10   4  18      386.97      399.00    170.56 o 
 -10   5  18       19.41      -26.47    134.62 o 
  -9   5  18       66.85      106.97     97.35 o 
  -8   5  18       15.50       22.13     83.08 o 
  -7   5  18      121.89      110.42     87.05 o 
  -6   5  18      828.69      672.95     96.85 o 
  -5   5  18      127.23      101.88     76.70 o 
  -4   5  18      553.45      634.29    140.29 o 
  -3   5  18        0.29       10.39     56.10 o 
  -2   5  18      567.97      526.90     57.50 o 
  -1   5  18        2.67       13.62     55.54 o 
   0   5  18       10.79       27.39     66.15 o 
   1   5  18       17.82       18.81     68.21 o 
   2   5  18     1991.19     1809.30    104.62 o 
   3   5  18     1120.58      882.01     88.59 o 
   4   5  18       32.92       -7.98     80.04 o 
   5   5  18     1205.41     1164.87    115.48 o 
   6   5  18      923.69      760.68    148.31 o 
   7   5  18      101.82       82.55     94.63 o 
   8   5  18        0.77      -11.15    145.66 o 
   9   5  18       98.67      124.95    150.66 o 
  10   5  18        0.75        1.58    161.76 o 
 -10   6  18       68.46       83.69    167.76 o 
  -8   6  18        0.09      -33.27    117.45 o 
  -7   6  18      911.50      818.33     99.02 o 
  -6   6  18        0.99      -15.72    127.97 o 
  -5   6  18        0.34        2.89     97.50 o 
  -4   6  18       23.34       44.59     97.24 o 
  -3   6  18      163.15       84.52     66.51 o 
  -2   6  18       20.93        2.09     80.61 o 
  -1   6  18     1618.08     1727.65     89.44 o 
   0   6  18      204.31      203.63     78.81 o 
   1   6  18      812.46      909.63     99.84 o 
   2   6  18      722.06      695.13    118.80 o 
   3   6  18      277.38      218.76    118.23 o 
   4   6  18      278.20      219.67    103.38 o 
   5   6  18       63.25      117.52    105.42 o 
   6   6  18        0.26       -4.61    114.29 o 
   7   6  18      263.45      133.95    137.59 o 
   8   6  18       24.87       63.46    143.87 o 
   9   6  18        8.75      -42.34    153.40 o 
  -8   7  18      108.30      155.48    120.61 o 
  -6   7  18       36.35      -23.37    165.43 o 
  -5   7  18       23.83       14.35    161.51 o 
  -4   7  18      321.77      374.87    150.44 o 
  -3   7  18        3.84       13.17     69.41 o 
  -2   7  18      265.64      229.29     73.04 o 
  -1   7  18        6.78       -7.85     75.30 o 
   0   7  18      676.84      658.71    103.49 o 
   1   7  18      606.84      573.80     89.60 o 
   2   7  18      332.09      321.73    112.97 o 
   3   7  18      555.92      490.42    124.33 o 
   4   7  18      193.19      226.76    107.03 o 
   5   7  18        6.96       43.93    109.00 o 
   6   7  18      191.07      188.54    118.73 o 
   7   7  18       24.98       20.68    142.95 o 
   8   7  18       28.81      150.74    144.08 o 
   9   7  18      344.86      340.30    160.56 o 
  -7   8  18      239.92      387.40    180.05 o 
  -6   8  18      829.46     1008.17    190.08 o 
  -5   8  18       40.08       79.45    171.61 o 
  -4   8  18       32.17       71.27    163.39 o 
  -3   8  18       31.84      -18.77    144.51 o 
  -2   8  18      467.08      480.08     78.77 o 
  -1   8  18       46.05      152.28     78.62 o 
   0   8  18     1575.55     1750.85    126.14 o 
   1   8  18      186.37       93.50     87.43 o 
   2   8  18      238.74      302.57    114.15 o 
   3   8  18      280.54      258.45    102.95 o 
   4   8  18      777.21      686.31    113.78 o 
   5   8  18      238.79      325.85    114.11 o 
   6   8  18      442.48      459.88    121.72 o 
   7   8  18      115.64       67.56    136.28 o 
   8   8  18       47.00        3.38    147.41 o 
  -8   9  18      134.17      214.17    198.85 o 
  -7   9  18        1.19        5.62    181.88 o 
  -6   9  18      204.03       56.79    179.68 o 
  -5   9  18      508.32      517.26    177.92 o 
  -4   9  18        1.77       47.47    165.10 o 
  -3   9  18      609.14      737.78    166.11 o 
  -2   9  18        5.13       84.00     79.84 o 
  -1   9  18        2.10       13.33     81.89 o 
   0   9  18       14.27       47.60     81.58 o 
   1   9  18      784.09      820.85     92.38 o 
   2   9  18       18.11       69.51     87.73 o 
   3   9  18     1563.40     1580.32    123.32 o 
   4   9  18      129.13      126.31    109.23 o 
   5   9  18      723.23      649.74    122.36 o 
   6   9  18      735.88      869.13    133.36 o 
   7   9  18        2.66      -26.45    141.28 o 
   8   9  18      107.70      165.15    157.41 o 
  -8  10  18      164.54      312.89    219.94 o 
  -7  10  18        2.66      -23.38    192.67 o 
  -6  10  18       70.39      133.60    186.73 o 
  -5  10  18        1.99       -8.51    172.43 o 
  -4  10  18      156.27       26.72    175.87 o 
  -3  10  18      225.24      227.03    169.57 o 
  -2  10  18     1525.35     1405.95     99.78 o 
  -1  10  18       12.38       -6.04     82.81 o 
   0  10  18      793.68      700.30     92.01 o 
   1  10  18      207.08      140.93     92.00 o 
   2  10  18       11.05       28.23    100.48 o 
   3  10  18      544.84      424.12    255.57 o 
   4  10  18      394.54      316.20    115.20 o 
   5  10  18      347.73      301.83    117.55 o 
   6  10  18      372.72      386.28    128.61 o 
   7  10  18        0.09       73.98    105.85 o 
  -6  11  18       78.19       54.49    192.51 o 
  -5  11  18       37.96       34.39    195.33 o 
  -3  11  18      726.85      774.30    194.30 o 
  -2  11  18       75.31       38.29     89.59 o 
  -1  11  18      197.63      136.24     87.75 o 
   0  11  18       60.63       97.29     88.20 o 
   1  11  18       54.61       83.49     94.63 o 
   2  11  18      129.03      141.47    110.27 o 
   3  11  18      322.95      339.49     92.53 o 
   4  11  18       77.42       91.09    110.57 o 
   5  11  18       37.00       66.07    129.66 o 
   6  11  18       56.14       88.24    102.64 o 
  -5  12  18       25.53       41.00    209.97 o 
  -4  12  18        7.60       84.99    200.92 o 
  -3  12  18       66.08      106.94    184.73 o 
  -2  12  18      265.33      272.27    183.61 o 
  -1  12  18       33.82       17.44     94.30 o 
   0  12  18       42.30       10.41     93.48 o 
   1  12  18        1.75       98.91    111.16 o 
   2  12  18       20.97       -0.49    138.23 o 
   3  12  18       89.69       66.38     88.36 o 
   4  12  18        0.36       32.99    117.69 o 
   5  12  18        5.47       14.25    103.62 o 
  -4  13  18       47.80       52.17    199.40 o 
  -3  13  18      118.02      196.42    190.04 o 
  -1  13  18      113.69      124.06     87.49 o 
   0  13  18       12.42        5.03     91.86 o 
   1  13  18        1.14       23.22     84.20 o 
   2  13  18       17.13        5.82     97.41 o 
   3  13  18      140.22      164.87     83.55 o 
   4  13  18      223.39      177.55    104.89 o 
  -2  14  18      205.43      284.63    123.32 o 
  -1  14  18       41.84       51.82     86.17 o 
   0  14  18      282.01      238.66     83.97 o 
   1  14  18       41.26      135.00     83.26 o 
   2  14  18       92.81       45.59     89.04 o 
 -10   1  19       86.74      128.87    101.80 o 
  -9   1  19        4.20      -26.14     97.98 o 
  -8   1  19      165.99      128.76     60.47 o 
  -7   1  19       16.97        3.00     60.65 o 
  -6   1  19      142.44       59.19     61.83 o 
  -5   1  19       66.24       45.68     64.11 o 
  -4   1  19      107.64      125.85     47.33 o 
  -3   1  19      232.99      183.05     47.09 o 
  -2   1  19     2036.68     1979.11     57.16 o 
  -1   1  19       11.10        4.00     47.89 o 
   0   1  19      343.01      343.66     58.76 o 
   1   1  19      110.70      126.49     66.20 o 
   2   1  19      195.85      282.36     63.82 o 
   3   1  19      171.97      209.69     59.15 o 
   4   1  19      310.78      251.08     57.25 o 
   5   1  19       19.33       10.96     60.19 o 
   6   1  19       52.38       11.14     79.67 o 
   7   1  19      865.88      781.10     85.99 o 
 -10   2  19      157.04      153.77    101.05 o 
  -9   2  19      259.27      305.65     99.13 o 
  -8   2  19       85.92       78.42     62.13 o 
  -7   2  19     1117.22     1201.35     70.97 o 
  -6   2  19       19.49       38.66     70.53 o 
  -5   2  19      889.62     1045.90     70.81 o 
  -4   2  19      933.47      795.53     61.51 o 
  -3   2  19      130.61      121.62     57.36 o 
  -2   2  19      272.07      199.48     58.50 o 
  -1   2  19       63.15      101.57     56.95 o 
   0   2  19      546.13      697.22     61.71 o 
   1   2  19      634.75      682.54     68.59 o 
   2   2  19       25.11       44.68     62.00 o 
   3   2  19     1123.11     1069.51     66.43 o 
   4   2  19     1939.19     2061.74     81.92 o 
   5   2  19       40.53       58.41     81.27 o 
   6   2  19     1038.58     1102.29     93.49 o 
   7   2  19        2.49      -35.33     77.09 o 
 -10   3  19      118.18      149.48    103.63 o 
  -9   3  19       69.75       69.38    100.51 o 
  -8   3  19       67.97       88.47     74.58 o 
  -7   3  19      292.28      313.08     64.53 o 
  -6   3  19       11.48       21.20     71.71 o 
  -5   3  19      143.60      118.19     64.83 o 
  -4   3  19     1109.85     1179.99     65.70 o 
  -3   3  19      279.69      301.84     60.16 o 
  -2   3  19     1215.10     1238.17     65.49 o 
  -1   3  19      111.97       96.15     57.54 o 
   0   3  19      966.04      911.17     64.44 o 
   1   3  19     2378.00     2714.58     92.05 o 
   2   3  19      338.78      380.31     65.40 o 
   3   3  19     1154.34     1274.55     80.37 o 
   4   3  19      396.66      516.46     70.68 o 
   5   3  19      619.18      426.97     91.80 o 
   6   3  19       39.11      -25.85     82.31 o 
   7   3  19      203.09      180.59     82.65 o 
  10   3  19        1.76       39.82    164.98 o 
 -10   4  19       80.65      107.48    101.31 o 
  -9   4  19       59.58       51.03     99.99 o 
  -8   4  19        0.27       44.62     73.71 o 
  -7   4  19     1169.02     1084.26     86.40 o 
  -6   4  19      864.32      867.65     85.21 o 
  -5   4  19      985.20     1046.92     65.88 o 
  -4   4  19      481.89      503.61     66.86 o 
  -3   4  19     1065.40      940.88     53.50 o 
  -2   4  19      173.49      230.03     50.66 o 
  -1   4  19      134.52      173.21     65.21 o 
   0   4  19      609.48      828.79     70.69 o 
   1   4  19     1783.64     1858.04     91.61 o 
   2   4  19        6.40       10.42     88.66 o 
   3   4  19       90.39      109.12     82.20 o 
   4   4  19      158.76      219.80     68.94 o 
   5   4  19       18.65      -10.10     77.50 o 
   6   4  19       61.60       94.03    132.45 o 
   7   4  19      210.32      105.43    119.12 o 
   8   4  19       84.53      104.71    149.38 o 
   9   4  19       20.97       16.33    156.36 o 
  -9   5  19      208.32      275.56    106.11 o 
  -8   5  19      109.03      134.58     78.76 o 
  -7   5  19       46.86       43.07     87.95 o 
  -6   5  19      213.20       77.68     92.25 o 
  -5   5  19      415.29      338.67     79.79 o 
  -4   5  19      380.18      368.66     98.08 o 
  -3   5  19      409.09      410.75     61.25 o 
  -2   5  19      367.02      353.55     56.20 o 
  -1   5  19       12.00      -27.65     54.57 o 
   0   5  19      274.97      279.61     67.15 o 
   1   5  19     1106.90     1091.79     77.73 o 
   2   5  19      731.48      898.86     75.00 o 
   3   5  19      136.74      162.06     81.90 o 
   4   5  19       27.19       68.10     82.16 o 
   5   5  19       18.53       27.66    104.92 o 
   6   5  19      134.89      105.36    137.75 o 
   7   5  19       77.89      121.44     95.56 o 
   8   5  19      512.06      543.50    161.23 o 
   9   5  19      102.58       61.64    158.35 o 
  -9   6  19       92.56      146.63    166.70 o 
  -8   6  19      626.55      454.41     94.84 o 
  -7   6  19      151.20      105.78     91.09 o 
  -6   6  19     1241.33     1101.84     89.06 o 
  -5   6  19       55.71       10.55    100.73 o 
  -4   6  19      194.97      232.89     98.69 o 
  -3   6  19       11.11       -2.62    138.40 o 
  -2   6  19       51.33       48.39     69.39 o 
  -1   6  19      124.35      234.59     75.19 o 
   0   6  19     1131.17     1442.69     90.15 o 
   1   6  19      264.08      293.18     86.03 o 
   2   6  19      346.97      304.37    114.69 o 
   3   6  19      762.39      540.34    128.16 o 
   4   6  19        6.98       28.24     77.63 o 
   5   6  19      743.28      885.21    117.03 o 
   6   6  19       12.79       76.19    136.50 o 
   7   6  19      222.03      307.80    143.12 o 
   8   6  19       34.87       91.55    151.11 o 
   9   6  19      133.27      158.78    159.88 o 
  -8   7  19      163.96        0.92    122.36 o 
  -7   7  19       29.81       33.51    104.01 o 
  -6   7  19      163.82       51.44    164.04 o 
  -5   7  19      485.97      494.45    163.49 o 
  -4   7  19       17.48       -4.66    151.44 o 
  -3   7  19      369.43      344.42    143.97 o 
  -2   7  19       91.62       86.64     71.93 o 
  -1   7  19      831.40      825.67     86.37 o 
   0   7  19      962.63     1032.51    147.73 o 
   1   7  19       82.02       33.65     78.77 o 
   2   7  19     1077.83     1235.84    124.15 o 
   3   7  19      392.74      471.65    121.96 o 
   4   7  19      261.59      248.41    109.84 o 
   5   7  19      297.82      214.87    112.40 o 
   6   7  19      350.33      280.26    140.53 o 
   7   7  19       25.83       -8.19    140.14 o 
   8   7  19      391.77      438.99    157.62 o 
  -8   8  19      198.42      128.12    133.61 o 
  -7   8  19       65.55       45.95    175.91 o 
  -6   8  19      246.09      326.39    188.37 o 
  -5   8  19       33.28       75.09    169.14 o 
  -4   8  19      190.08      119.38    168.94 o 
  -3   8  19        0.19        6.32    144.02 o 
  -2   8  19       26.10       60.67     75.36 o 
  -1   8  19       57.96       71.84     75.42 o 
   0   8  19       35.45       47.45     80.51 o 
   1   8  19      146.07      110.84     84.05 o 
   2   8  19      385.50      347.24    117.77 o 
   3   8  19     1048.73      845.90    128.94 o 
   4   8  19      396.06      373.73    111.95 o 
   5   8  19        5.61       30.34    110.70 o 
   6   8  19        2.24      -10.09    119.96 o 
   7   8  19       26.57       65.33    139.27 o 
   8   8  19        9.35       19.95    152.90 o 
  -8   9  19        0.19      110.78    207.67 o 
  -7   9  19       55.85       96.86    183.68 o 
  -6   9  19       37.52       33.53    184.85 o 
  -4   9  19      104.31      178.35    166.35 o 
  -3   9  19      155.83      156.38    152.93 o 
  -2   9  19       49.88       62.39     79.92 o 
  -1   9  19        8.26        2.60     79.12 o 
   0   9  19        0.51       -6.38     85.71 o 
   1   9  19       87.39       40.61     86.09 o 
   2   9  19       63.72       33.44    108.97 o 
   3   9  19      121.70      111.66    105.19 o 
   4   9  19       37.32       54.81    143.23 o 
   5   9  19        9.96       -8.60    115.78 o 
   6   9  19        3.36        6.83    121.68 o 
   7   9  19       56.33       49.79    145.92 o 
  -6  10  19      310.10      300.86    189.84 o 
  -5  10  19       27.79        1.31    177.59 o 
  -4  10  19       33.04        4.64    173.29 o 
  -3  10  19        8.95       47.05    154.55 o 
  -2  10  19       11.24      -22.72     87.23 o 
  -1  10  19      259.14      266.96     90.79 o 
   0  10  19      311.73      328.27     87.82 o 
   1  10  19      127.29      122.94     91.91 o 
   2  10  19      149.52      146.13    102.37 o 
   3  10  19       18.55      272.01    263.38 o 
   4  10  19       29.83       20.23    123.25 o 
   5  10  19       98.16       66.54    116.70 o 
   6  10  19       35.06       43.40    299.45 o 
   7  10  19        5.50      -33.20    144.28 o 
  -5  11  19      173.42      200.18    205.75 o 
  -4  11  19      218.58       67.98    193.04 o 
  -3  11  19      380.76      640.97    178.77 o 
  -2  11  19        9.07       69.25    167.67 o 
  -1  11  19      462.57      447.33     97.22 o 
   0  11  19      352.63      274.05     90.21 o 
   1  11  19        0.03      -22.93     93.60 o 
   2  11  19      209.59      170.31    110.86 o 
   3  11  19      209.00      243.47    115.44 o 
   4  11  19        7.58       18.98    112.97 o 
   5  11  19        1.32       85.64    295.66 o 
   6  11  19      222.68      167.09    130.95 o 
  -5  12  19        1.25      -28.98    200.28 o 
  -4  12  19      108.89       -3.77    187.85 o 
  -3  12  19       80.60       20.61    188.87 o 
  -2  12  19        8.62       40.78    168.92 o 
  -1  12  19      172.88      174.61     95.65 o 
   0  12  19      281.96      283.37     99.28 o 
   1  12  19       35.04       62.80     87.34 o 
   2  12  19      299.25      268.33     91.79 o 
   3  12  19      134.63       64.25     92.90 o 
   4  12  19       42.57       21.96    122.10 o 
   5  12  19      431.18      622.50    132.83 o 
  -3  13  19      796.48      907.90    225.29 o 
  -2  13  19       67.62        9.27    184.93 o 
  -1  13  19      235.20      204.66    102.96 o 
   0  13  19      104.46       65.06     81.84 o 
   1  13  19        3.68       46.14    116.68 o 
   2  13  19      210.72      259.77    100.32 o 
   3  13  19       14.87       56.98    118.11 o 
 -10   0  20       50.47       54.18    150.74 o 
  -9   0  20       32.93       41.71    140.18 o 
  -8   0  20       79.99       68.77     89.16 o 
  -7   0  20      547.17      689.77     94.81 o 
  -6   0  20        4.68        8.39     88.22 o 
  -5   0  20     1385.21     1602.70    108.34 o 
  -4   0  20      108.14       79.06     68.19 o 
  -3   0  20       31.87      103.98     65.17 o 
  -2   0  20      202.64      213.11     67.87 o 
  -1   0  20       78.47       42.83     69.53 o 
   0   0  20     2347.29     2603.22     90.19 o 
   1   0  20     1155.27     1279.57    164.33 o 
   2   0  20      355.47      417.29     88.68 o 
   3   0  20      442.01      342.47     89.17 o 
   4   0  20     1300.52     1165.84     90.26 o 
   5   0  20        1.53      -19.67    120.73 o 
   6   0  20     2658.19     2733.44    161.59 o 
   7   0  20       36.25       16.21    117.62 o 
 -10   1  20      188.89      256.74    109.13 o 
  -9   1  20        0.14       31.20     99.74 o 
  -8   1  20      808.23      785.88     70.08 o 
  -7   1  20       65.38       59.71     62.87 o 
  -6   1  20      415.26      341.49     66.22 o 
  -5   1  20       83.57       42.37     66.19 o 
  -4   1  20      944.39      943.13     62.69 o 
  -3   1  20      380.27      448.31     58.12 o 
  -2   1  20      388.89      421.91     58.78 o 
  -1   1  20       61.58      105.34     56.29 o 
   0   1  20      167.01      106.53     58.08 o 
   1   1  20      352.99      396.99     68.37 o 
   2   1  20        1.30        9.50     68.78 o 
   3   1  20     3336.00     3389.81     80.17 o 
   4   1  20      793.41      910.82     62.95 o 
   5   1  20      899.19      836.80     94.83 o 
   6   1  20        0.29      -44.10    127.51 o 
   7   1  20       11.81      -20.87     83.02 o 
 -10   2  20       70.33      103.09    104.61 o 
  -9   2  20        0.27       14.81    139.90 o 
  -8   2  20        0.44       -6.78     69.68 o 
  -7   2  20       18.90       48.92     63.18 o 
  -6   2  20      162.21      212.59     64.95 o 
  -5   2  20      308.22      380.21     59.77 o 
  -4   2  20      474.42      371.73     59.63 o 
  -3   2  20       63.51       63.90     57.37 o 
  -2   2  20       61.87       36.84     57.41 o 
  -1   2  20      369.92      390.50     60.30 o 
   0   2  20      539.04      608.93     61.51 o 
   1   2  20      249.07      321.16     67.12 o 
   2   2  20      579.68      669.66     65.70 o 
   3   2  20      223.02      184.97     61.97 o 
   4   2  20       31.31       25.23     67.08 o 
   5   2  20        6.53       -2.24     84.35 o 
   6   2  20      183.58      138.96     82.74 o 
   7   2  20       24.34      -13.29     81.31 o 
  -9   3  20       99.80      101.57    102.43 o 
  -8   3  20      149.55       99.09     76.33 o 
  -7   3  20      299.32      317.08     65.98 o 
  -6   3  20        0.71       -6.08     64.55 o 
  -5   3  20      150.94      139.97     59.26 o 
  -4   3  20       29.58       29.20     59.36 o 
  -3   3  20      333.15      356.74     60.21 o 
  -2   3  20      535.77      495.81     60.79 o 
  -1   3  20      204.90      115.08     58.98 o 
   0   3  20      463.83      447.96     60.96 o 
   1   3  20        0.29       39.87     77.48 o 
   2   3  20      397.11      362.13     63.34 o 
   3   3  20      208.20      244.81     73.33 o 
   4   3  20      444.42      422.63     72.22 o 
   5   3  20      147.32      185.15     91.57 o 
   6   3  20      161.64       75.56     86.78 o 
   7   3  20       14.28      -22.72     80.31 o 
  -9   4  20       20.94      -24.34    104.84 o 
  -8   4  20      160.29      112.75     79.77 o 
  -7   4  20      248.85      183.98     79.29 o 
  -6   4  20       17.09       17.33     98.19 o 
  -5   4  20      292.70      327.01     62.37 o 
  -4   4  20      169.21      138.87     60.54 o 
  -3   4  20       10.86       42.31     49.89 o 
  -2   4  20       63.80       65.66     46.89 o 
  -1   4  20     1734.15     1781.46     74.71 o 
   0   4  20      305.11      345.33     61.22 o 
   1   4  20        1.47        6.45     58.99 o 
   2   4  20       42.18      117.08     75.60 o 
   3   4  20       90.89      123.22     73.52 o 
   4   4  20      729.82      582.52     73.38 o 
   5   4  20       32.64       25.50     87.89 o 
   6   4  20      319.32      229.21    133.88 o 
   7   4  20      200.26       95.59    129.00 o 
   9   4  20       70.53       95.11    163.40 o 
  -9   5  20      296.54      254.38    107.02 o 
  -8   5  20      483.85      348.98     83.32 o 
  -7   5  20       29.24        4.15    104.61 o 
  -6   5  20       18.13       63.47     70.75 o 
  -5   5  20      310.12      252.28     81.51 o 
  -4   5  20        0.70       -2.77     80.05 o 
  -3   5  20      503.44      440.95     99.58 o 
  -2   5  20      458.49      479.66     58.04 o 
  -1   5  20      237.79      271.99     57.69 o 
   0   5  20      143.09       93.25     64.63 o 
   1   5  20        5.50       18.20     61.02 o 
   2   5  20       39.12       42.23     68.11 o 
   3   5  20     1046.64      982.20     92.52 o 
   4   5  20      436.89      397.67     87.33 o 
   5   5  20      145.25      202.48    107.70 o 
   6   5  20       46.48       62.72     96.59 o 
   7   5  20        0.63      -28.12    131.88 o 
   8   5  20        0.74       26.04    150.18 o 
   9   5  20      349.79      386.47    166.27 o 
  -9   6  20       25.51      140.88    173.30 o 
  -8   6  20      178.67      124.53     82.66 o 
  -7   6  20      136.05      107.91     92.70 o 
  -6   6  20       55.03       81.02     82.33 o 
  -5   6  20      327.62      449.84    107.25 o 
  -4   6  20       17.48       41.08    102.19 o 
  -3   6  20      396.77      363.41    145.75 o 
  -2   6  20      311.33      250.64     73.38 o 
  -1   6  20       88.49       98.58     71.21 o 
   0   6  20       87.71       82.47     79.17 o 
   1   6  20       58.71       23.26     82.88 o 
   2   6  20      579.88      507.92    115.84 o 
   3   6  20       46.06       98.97     83.92 o 
   4   6  20      124.76       56.90     77.05 o 
   5   6  20      144.39       69.76    110.28 o 
   6   6  20      467.15      617.76    150.62 o 
   7   6  20        0.92       47.65    100.37 o 
   8   6  20      386.44      422.24    159.66 o 
  -8   7  20      108.08       82.51    129.31 o 
  -7   7  20      252.19      170.13    108.73 o 
  -6   7  20       90.12      249.09    174.84 o 
  -5   7  20       37.73      -50.58    162.39 o 
  -4   7  20      142.18      329.44    163.58 o 
  -3   7  20      202.98      374.35    157.36 o 
  -2   7  20      269.79      418.70     78.02 o 
  -1   7  20      225.21      343.64     80.91 o 
   0   7  20       52.16       79.11     76.80 o 
   1   7  20        6.94        9.72     85.14 o 
   2   7  20        2.00       13.50    113.97 o 
   3   7  20      254.99      309.71    127.10 o 
   4   7  20       97.82      123.45    106.79 o 
   5   7  20      106.81      117.60    110.36 o 
   6   7  20        6.06       10.25    134.29 o 
   7   7  20       18.37       -7.54    144.01 o 
   8   7  20       13.24      106.70    152.37 o 
  -8   8  20        5.29       72.18    108.96 o 
  -7   8  20       15.81       76.32    194.83 o 
  -6   8  20      170.82      200.19    173.88 o 
  -4   8  20      156.42      309.25    164.96 o 
  -2   8  20      192.23      181.12     79.04 o 
  -1   8  20      286.08      258.23     80.93 o 
   0   8  20       37.01      110.95     79.72 o 
   1   8  20      765.91      831.02     92.90 o 
   2   8  20      561.45      453.93    113.42 o 
   4   8  20       71.38      227.60    228.23 o 
   5   8  20      405.29      504.07    117.37 o 
   6   8  20       49.99       74.89    136.49 o 
   7   8  20      294.04      543.16    152.97 o 
  -7   9  20      241.26      472.76    205.16 o 
  -6   9  20       10.42       60.69    192.79 o 
  -5   9  20       41.54      -33.22    181.95 o 
  -4   9  20      129.67      116.03    168.48 o 
  -3   9  20      468.69      489.57    164.39 o 
  -2   9  20      188.35      304.19    167.01 o 
  -1   9  20      553.15      509.10     87.43 o 
   0   9  20       72.88      123.88    104.85 o 
   1   9  20        4.06      -36.48    109.25 o 
   2   9  20      818.01      850.05    125.06 o 
   3   9  20       19.45       32.20    121.67 o 
   4   9  20     1111.03     1066.85    166.48 o 
   5   9  20      190.50      250.73    119.98 o 
   6   9  20       40.14      -43.05    141.23 o 
   7   9  20        0.41       -6.97    148.18 o 
  -6  10  20      183.80      462.33    197.70 o 
  -4  10  20      350.85      510.41    175.95 o 
  -3  10  20       36.27       45.91    166.52 o 
  -2  10  20        0.42      170.14    158.74 o 
  -1  10  20      278.82      249.57     91.33 o 
   0  10  20       22.48      -16.28     83.90 o 
   1  10  20      152.15      190.60     92.24 o 
   2  10  20       74.06      130.10    103.30 o 
   3  10  20       27.70       39.18    109.81 o 
   4  10  20       98.47      161.37    114.77 o 
   5  10  20      480.10      429.93    127.30 o 
   6  10  20       26.44       91.68    305.00 o 
  -3  11  20      317.38      276.78    179.13 o 
  -2  11  20      221.53      166.60    175.84 o 
  -1  11  20        9.10       27.99     90.06 o 
   0  11  20       72.03       76.79     88.48 o 
   2  11  20      286.96      251.00    110.37 o 
   3  11  20       12.22      -28.96    119.49 o 
   4  11  20      451.49      388.31    214.50 o 
   5  11  20        2.29       -2.54    138.33 o 
  -4  12  20       27.28       37.69    206.24 o 
  -3  12  20        1.15       46.28    184.46 o 
  -2  12  20      134.40       84.36    187.69 o 
  -1  12  20       39.54       15.97     96.07 o 
   0  12  20      241.01      126.95     97.07 o 
   1  12  20        1.11       35.52    151.55 o 
   2  12  20        5.29       40.90    113.73 o 
   3  12  20        0.86        6.61    114.61 o 
   4  12  20       26.06       45.78    126.93 o 
  -2  13  20        0.31       56.74    200.29 o 
  -1  13  20        0.82      -48.43    182.79 o 
   0  13  20        2.84       55.21     92.99 o 
   1  13  20       74.29      102.22     86.05 o 
   2  13  20       45.37       33.10     99.05 o 
  -9   1  21       57.70      130.72    153.98 o 
  -8   1  21      317.32      288.83     67.17 o 
  -7   1  21       66.82       20.37     63.51 o 
  -6   1  21      182.65      197.95     66.59 o 
  -5   1  21      209.00      185.42     58.17 o 
  -4   1  21      272.63      302.41     59.08 o 
  -3   1  21      765.13      789.43     62.72 o 
  -2   1  21       34.16       30.73     55.93 o 
  -1   1  21       76.25       38.33     56.93 o 
   0   1  21        0.91       19.72     62.66 o 
   1   1  21       29.98       22.12     66.05 o 
   2   1  21       48.71       40.61     62.68 o 
   3   1  21      300.97      312.37     62.95 o 
   4   1  21       19.35        8.07     56.97 o 
   5   1  21      423.34      465.17     92.77 o 
   6   1  21        6.30      -35.73    117.03 o 
   7   1  21        4.73       22.35     83.97 o 
  -9   2  21      117.36      129.40    106.41 o 
  -8   2  21        5.30       26.67     79.64 o 
  -7   2  21       13.75       14.00     71.37 o 
  -6   2  21        0.61        0.11     97.41 o 
  -5   2  21      115.01      161.60     58.60 o 
  -4   2  21      141.20      127.35     58.58 o 
  -3   2  21      848.85      829.14     64.27 o 
  -2   2  21      110.51      123.66     58.12 o 
  -1   2  21     1840.71     1674.23     68.73 o 
   0   2  21      234.30      353.29     60.39 o 
   1   2  21       25.70       -4.01     64.53 o 
   2   2  21     1429.60     1495.70     74.47 o 
   3   2  21        0.17       -2.23     60.14 o 
   4   2  21      145.75      202.54     69.40 o 
   5   2  21      161.34       79.25     90.70 o 
   6   2  21      373.26      422.29     90.33 o 
   7   2  21      151.38      224.60     87.48 o 
  -9   3  21       43.95      -26.64    106.50 o 
  -8   3  21      818.91      884.96     87.86 o 
  -7   3  21        1.66        9.73     77.10 o 
  -6   3  21     1318.43     1474.83     70.11 o 
  -5   3  21       24.25       19.38     65.82 o 
  -4   3  21       33.46        5.47     59.31 o 
  -3   3  21     1498.96     1565.26     70.46 o 
  -2   3  21       70.50      123.48     59.41 o 
  -1   3  21      187.69      218.51     60.42 o 
   0   3  21        2.90       -3.68     59.21 o 
   1   3  21      666.17      704.01     70.70 o 
   2   3  21        9.72      -21.22     75.78 o 
   3   3  21      193.58      224.35     73.75 o 
   4   3  21        1.08        2.43     70.35 o 
   5   3  21      613.35      750.28    100.36 o 
   6   3  21        1.63      -12.88     88.27 o 
   7   3  21      333.56      241.09     87.73 o 
  -9   4  21      265.39      434.18    111.88 o 
  -8   4  21        1.02      -39.78    144.30 o 
  -7   4  21        4.52        9.70     81.18 o 
  -6   4  21       49.79       13.64     71.39 o 
  -5   4  21      415.88      413.11     63.63 o 
  -4   4  21      351.04      379.92     62.82 o 
  -3   4  21     1295.73     1329.13     70.46 o 
  -2   4  21      206.87      135.86     49.19 o 
  -1   4  21       69.21       98.44     60.25 o 
   0   4  21       16.33       90.11     59.62 o 
   1   4  21        6.36       18.55     58.49 o 
   2   4  21      536.67      641.41     80.91 o 
   3   4  21        1.09        4.94     73.78 o 
   4   4  21       49.89       43.21     70.13 o 
   5   4  21       33.96      -22.95    119.78 o 
   6   4  21      272.33      285.15    130.57 o 
   7   4  21      601.88      519.01    139.90 o 
   8   4  21      305.81      303.78    160.97 o 
  -8   5  21       83.81       68.73     80.97 o 
  -7   5  21      381.13      438.38     76.34 o 
  -6   5  21      338.55      377.78     92.40 o 
  -5   5  21      289.34      314.56     74.45 o 
  -4   5  21        4.24       38.96     71.91 o 
  -3   5  21      282.64      182.05     68.69 o 
  -2   5  21     1278.31     1352.29     62.25 o 
  -1   5  21      238.67      319.49     56.11 o 
   0   5  21      402.07      463.09     63.63 o 
   1   5  21       15.28       75.16     62.07 o 
   2   5  21       12.98       22.27     70.07 o 
   3   5  21       37.07      104.30     70.00 o 
   4   5  21      409.55      417.32     75.75 o 
   5   5  21      174.17      246.30     97.12 o 
   6   5  21      236.17      260.40     99.98 o 
   7   5  21       22.18       31.32     97.55 o 
   8   5  21       63.09      -21.41    155.82 o 
  -8   6  21       88.25      133.24     85.97 o 
  -7   6  21      160.17      128.00     75.13 o 
  -6   6  21      445.56      413.82     88.65 o 
  -5   6  21      329.19      309.36     85.04 o 
  -4   6  21      483.03      643.79    106.83 o 
  -3   6  21        6.77      -14.53    134.19 o 
  -2   6  21      912.71      841.06     79.75 o 
  -1   6  21       78.52       57.98     76.17 o 
   0   6  21       87.82       93.05     79.94 o 
   1   6  21     1044.63     1089.77    100.95 o 
   2   6  21        4.02       22.29     82.91 o 
   3   6  21      121.29      229.39     87.50 o 
   4   6  21       88.06       80.77    129.20 o 
   5   6  21       23.97        9.82    112.62 o 
   6   6  21       25.04      123.68     97.67 o 
   7   6  21      160.26      156.62    103.26 o 
   8   6  21       29.23       55.84    158.67 o 
  -8   7  21        4.20       65.29    111.49 o 
  -7   7  21      901.81      882.06    228.79 o 
  -6   7  21      234.37       91.35    106.78 o 
  -5   7  21      218.44      366.72    159.49 o 
  -4   7  21      168.85      140.53    148.80 o 
  -3   7  21       70.38      127.40    152.40 o 
  -2   7  21       82.70       92.86     73.69 o 
  -1   7  21      209.76      219.17     79.14 o 
   0   7  21      800.03      784.82     91.47 o 
   2   7  21      480.72      484.48    120.71 o 
   4   7  21      561.33      555.03    114.61 o 
   5   7  21      100.69       68.16    112.98 o 
   6   7  21      416.48      497.88    150.64 o 
   7   7  21       92.26       -5.68    151.67 o 
  -7   8  21       42.68       -6.00    111.32 o 
  -6   8  21      134.34      -14.30    179.47 o 
  -5   8  21       17.87       27.01    168.87 o 
  -4   8  21       67.76       90.16    157.29 o 
  -3   8  21      115.14       91.33    149.61 o 
  -2   8  21      420.24      344.79    144.21 o 
  -1   8  21        6.79       -7.50     81.16 o 
   0   8  21      222.85      254.34     85.70 o 
   1   8  21      206.33      165.83     90.57 o 
   2   8  21       50.28       23.65    116.26 o 
   3   8  21        2.96       17.94    116.80 o 
   4   8  21       89.05       64.35    112.45 o 
   5   8  21        3.33      -11.95    135.59 o 
   7   8  21       52.80       46.58    149.70 o 
  -6   9  21        7.41      104.42    191.42 o 
  -5   9  21       28.32      -30.08    183.76 o 
  -4   9  21        9.65      -22.55    164.56 o 
  -2   9  21       30.48       38.80    160.00 o 
  -1   9  21       32.41       -4.17     79.39 o 
   0   9  21      122.87      160.88     85.69 o 
   1   9  21        9.10       21.31     86.96 o 
   2   9  21       83.18      118.17    118.77 o 
   3   9  21       44.96       45.84    107.18 o 
   4   9  21       13.04       71.04    248.80 o 
  -6  10  21        0.72      -35.20    200.15 o 
  -5  10  21       21.06       17.40    188.61 o 
  -4  10  21      149.51      121.09    171.69 o 
  -2  10  21       24.79      -31.29    164.69 o 
  -1  10  21      178.73      140.17     92.23 o 
   0  10  21        0.56       42.35     86.32 o 
   1  10  21      190.70      151.35     88.05 o 
   2  10  21      133.66       90.91    119.36 o 
   3  10  21      226.29      155.86    145.89 o 
   4  10  21        0.82       69.95    118.47 o 
   5  10  21        9.87        7.64    123.59 o 
  -4  11  21      241.10      224.19    188.43 o 
  -3  11  21       10.72       22.27    191.05 o 
  -2  11  21      282.80      505.03    186.38 o 
  -1  11  21        1.27        6.55    110.47 o 
   0  11  21      189.92      173.69     91.08 o 
   1  11  21        6.98       -6.68     96.24 o 
   2  11  21        7.42       32.10    106.70 o 
   3  11  21        4.42        1.24    113.65 o 
   4  11  21      307.82      262.55    121.85 o 
  -3  12  21       11.74       18.38    205.15 o 
  -2  12  21      195.79      136.67    181.15 o 
  -1  12  21       30.94      105.31    176.41 o 
   0  12  21        7.40       -5.33    114.72 o 
   1  12  21      410.48      514.96    100.20 o 
   2  12  21       19.77       38.10    117.40 o 
   3  12  21      218.67      213.89    126.10 o 
  -9   0  22      428.20      512.57    165.33 o 
  -8   0  22       88.27       28.94     95.53 o 
  -7   0  22      752.49      860.11    105.04 o 
  -6   0  22      250.46      356.31    100.35 o 
  -5   0  22       37.01      -28.44     96.41 o 
  -4   0  22      755.55      887.30    107.81 o 
  -3   0  22     1361.31     1510.43    118.43 o 
  -2   0  22        4.88       59.93    100.17 o 
  -1   0  22      836.28      874.66    108.05 o 
   0   0  22       59.99       68.34     98.72 o 
   1   0  22      243.61      226.84     97.96 o 
   2   0  22     2703.74     3084.00    312.97 o 
   3   0  22      185.38      251.83     92.38 o 
   4   0  22     2102.97     2236.30    105.87 o 
   5   0  22      133.78       41.31    135.92 o 
   6   0  22       19.53      -22.39    129.02 o 
   7   0  22      406.63      485.83    132.15 o 
  -9   1  22        1.69        0.97    109.21 o 
  -8   1  22       15.77       29.05     74.09 o 
  -7   1  22       31.80        7.61     73.03 o 
  -6   1  22      858.61      971.84     75.90 o 
  -5   1  22       43.57       37.93     64.42 o 
  -4   1  22      165.66      175.15     59.78 o 
  -3   1  22      958.48      862.20     64.79 o 
  -2   1  22        1.81       18.76     62.69 o 
  -1   1  22      539.36      747.63     74.68 o 
   0   1  22        5.13      -21.80     80.41 o 
   1   1  22      409.18      518.27     71.04 o 
   2   1  22       11.52       32.80     64.71 o 
   3   1  22        4.89        2.90     73.03 o 
   4   1  22      366.13      384.68     62.81 o 
   5   1  22      971.01      926.20    101.55 o 
   6   1  22        0.60       38.01     86.69 o 
   7   1  22      136.47      130.44     86.43 o 
  -9   2  22       81.03      143.63    109.77 o 
  -8   2  22       12.53       19.44     66.99 o 
  -7   2  22        0.91       30.76     67.15 o 
  -6   2  22        7.91      -12.42     61.17 o 
  -5   2  22      222.66      159.95     60.83 o 
  -4   2  22      414.28      427.63     61.77 o 
  -3   2  22      355.93      383.03     61.85 o 
  -2   2  22      132.95      101.45     59.51 o 
  -1   2  22      117.24       94.20     59.75 o 
   0   2  22      529.23      571.66     62.72 o 
   1   2  22       81.73       61.34     65.22 o 
   2   2  22      818.16      875.61     71.25 o 
   3   2  22      717.31      765.38     68.81 o 
   4   2  22      705.90      742.65     78.04 o 
   5   2  22        0.16      -25.02    126.49 o 
   6   2  22       71.35       57.23     91.95 o 
   7   2  22       56.88      124.76     91.33 o 
  -8   3  22        2.21        6.06     82.32 o 
  -7   3  22       29.00       31.12     67.23 o 
  -6   3  22       20.28       23.19     60.60 o 
  -5   3  22      470.88      569.78     65.22 o 
  -4   3  22        1.85      -13.84     78.97 o 
  -3   3  22      114.29      146.12     61.37 o 
  -2   3  22      495.89      482.16     63.23 o 
  -1   3  22       34.46        9.79     59.34 o 
   0   3  22        5.72      -11.46     67.45 o 
   1   3  22       29.68       50.49     66.29 o 
   2   3  22      783.73      845.06     72.20 o 
   3   3  22        0.53       19.46    131.25 o 
   4   3  22       35.30       -8.49     72.91 o 
   5   3  22        1.29       13.33    125.79 o 
   6   3  22      138.42      155.19     89.60 o 
   7   3  22        1.81       21.76     86.58 o 
  -8   4  22      113.01      144.15     85.34 o 
  -7   4  22      244.71      202.15     73.43 o 
  -6   4  22      253.85      202.82     73.86 o 
  -5   4  22       75.31       76.09     62.02 o 
  -4   4  22       48.68       45.14     61.73 o 
  -3   4  22        8.64       41.83     68.82 o 
  -2   4  22       79.14        6.08     53.57 o 
  -1   4  22      112.14       67.73     61.53 o 
   0   4  22      338.69      309.85     63.22 o 
   1   4  22        3.21      -27.45     68.23 o 
   2   4  22      237.91      191.85     79.37 o 
   3   4  22      180.14      122.05     75.17 o 
   4   4  22      147.70       97.99     72.82 o 
   5   4  22      326.47      218.05     95.02 o 
   6   4  22      155.99       62.91    135.10 o 
   7   4  22       36.33       89.51    139.56 o 
   8   4  22        0.61        5.63    162.99 o 
  -8   5  22       23.45       20.53     85.88 o 
  -7   5  22       51.69       63.94     75.59 o 
  -6   5  22      345.76      291.87     75.81 o 
  -5   5  22       18.25       71.30     74.68 o 
  -4   5  22      385.89      400.92     75.74 o 
  -3   5  22      606.37      604.72     67.13 o 
  -2   5  22        6.62       23.58     54.85 o 
  -1   5  22      439.13      454.47     55.29 o 
   0   5  22      300.86      224.77     57.09 o 
   1   5  22      557.69      632.97     63.25 o 
   2   5  22       16.26       34.87     63.76 o 
   3   5  22        2.52      -30.96     74.46 o 
   4   5  22       22.74       24.11     96.74 o 
   5   5  22        1.89       53.42    142.29 o 
   6   5  22        2.29       17.48     98.31 o 
   7   5  22       66.91       35.14    103.63 o 
   8   5  22       60.46       58.80    162.89 o 
  -7   6  22      280.04      257.96     79.71 o 
  -6   6  22       62.79       35.17     76.95 o 
  -5   6  22        0.00        9.21    157.22 o 
  -4   6  22      368.82      306.02     86.59 o 
  -3   6  22       98.06       29.43    140.15 o 
  -2   6  22       24.60      -17.96    136.04 o 
  -1   6  22       29.97       44.54     76.41 o 
   0   6  22      153.90      189.74     81.97 o 
   1   6  22      126.93      156.27     72.68 o 
   2   6  22      519.09      607.77     92.07 o 
   3   6  22      119.06      178.37     87.85 o 
   4   6  22      332.62      322.24    133.96 o 
   5   6  22        5.46       34.14     98.77 o 
   6   6  22       19.48        1.87    102.71 o 
   7   6  22      129.22      142.86    106.19 o 
  -7   7  22       16.73       -2.99    180.32 o 
  -6   7  22        1.44       66.75    112.66 o 
  -5   7  22      147.68      209.07    112.69 o 
  -4   7  22        6.92        9.07    159.92 o 
  -3   7  22       26.37      102.06    141.93 o 
  -2   7  22       80.28      101.09    138.46 o 
  -1   7  22      146.37      173.52     83.51 o 
   0   7  22      346.14      492.00     86.00 o 
   1   7  22       57.92       65.69     88.06 o 
   2   7  22      135.03      147.55    113.72 o 
   3   7  22        6.24       23.26     86.36 o 
   4   7  22        1.19      -19.62    110.25 o 
   5   7  22      106.52      239.46    138.51 o 
   6   7  22       36.85       93.41    145.61 o 
   7   7  22       49.02       84.38    108.91 o 
  -6   8  22      113.66       46.84    186.83 o 
  -5   8  22       71.84       59.46    177.72 o 
  -4   8  22      194.60      166.98    163.79 o 
  -3   8  22      152.27      388.92    165.54 o 
  -2   8  22      125.93      235.20    145.57 o 
  -1   8  22       10.34       38.98     81.72 o 
   0   8  22       22.66       42.81    152.61 o 
   1   8  22      686.25      849.98     96.29 o 
   2   8  22       98.18      141.08    113.20 o 
   3   8  22      318.31      326.55    124.27 o 
   4   8  22       16.96       32.63    113.55 o 
   5   8  22      245.65      230.54    144.31 o 
   6   8  22      203.35      179.23    149.81 o 
  -6   9  22        9.65       42.87    185.26 o 
  -5   9  22      409.24      604.08    195.58 o 
  -4   9  22       35.73       23.39    165.70 o 
  -3   9  22       89.86       25.92    160.05 o 
  -2   9  22      703.77     1010.61    173.18 o 
  -1   9  22      105.30      -15.44     83.81 o 
   0   9  22      414.67      433.52     90.93 o 
   2   9  22       47.21      102.05    114.41 o 
   3   9  22        2.44       25.91    112.78 o 
   4   9  22       14.14      114.28    115.15 o 
   5   9  22       21.88       53.38    126.66 o 
  -5  10  22      252.57      242.67    196.54 o 
  -4  10  22       76.20       68.24    177.99 o 
  -3  10  22      214.06      334.50    188.33 o 
  -2  10  22       61.09       94.40    174.45 o 
  -1  10  22       41.02       39.92    156.04 o 
   0  10  22       24.41       26.88     92.36 o 
   1  10  22      433.08      564.53    100.52 o 
   2  10  22      189.46      191.87    117.71 o 
   3  10  22      789.86      774.09    126.52 o 
   4  10  22       15.19       -4.01    280.82 o 
  -3  11  22        0.28      -14.04    187.59 o 
  -2  11  22       95.21        5.44    168.18 o 
  -1  11  22      134.51       78.24    165.40 o 
   0  11  22       43.78       42.08     97.61 o 
   1  11  22        3.50       11.61     94.05 o 
   2  11  22        2.13       11.73    115.40 o 
   3  11  22        8.71       -8.93    120.20 o 
   0  12  22       19.51       29.36     96.90 o 
  -8   1  23      126.11       95.38     70.93 o 
  -7   1  23       88.35      101.88     69.45 o 
  -6   1  23        0.08        5.14     67.58 o 
  -5   1  23       17.89       71.40     69.82 o 
  -4   1  23      239.21      179.33     71.99 o 
  -3   1  23       72.06       71.51     72.38 o 
  -2   1  23      280.70      324.69     75.69 o 
  -1   1  23      197.53      241.14     72.33 o 
   0   1  23      169.47      144.05     71.14 o 
   1   1  23      329.74      410.74     70.65 o 
   2   1  23       11.19       -2.63     78.88 o 
   3   1  23       70.97       68.60     63.67 o 
   4   1  23       68.78       68.02     61.69 o 
   5   1  23        2.15        4.94     92.29 o 
   6   1  23      165.84      206.18     93.47 o 
   7   1  23       13.09      -10.13     91.60 o 
  -8   2  23       33.76       30.46     85.13 o 
  -7   2  23      431.52      453.43     73.46 o 
  -6   2  23      184.45      149.48     62.42 o 
  -5   2  23      421.52      433.33     64.18 o 
  -4   2  23      411.45      532.94     64.10 o 
  -3   2  23       33.04       54.18     60.22 o 
  -2   2  23     1287.48     1410.26     70.23 o 
  -1   2  23        1.66       10.89     60.28 o 
   0   2  23       98.08       75.81     70.61 o 
   1   2  23      124.58       72.21     77.00 o 
   2   2  23       42.00       80.86     66.10 o 
   3   2  23       14.95       19.14     62.40 o 
   4   2  23      289.04      251.63     74.31 o 
   5   2  23        9.95      -16.12     92.40 o 
   6   2  23      221.56      121.23     91.14 o 
   7   2  23       43.89       17.32     94.46 o 
  -8   3  23        5.86        3.64     87.53 o 
  -7   3  23      197.94      161.37     64.97 o 
  -6   3  23       26.97       87.41     63.52 o 
  -5   3  23      194.64      268.99     64.76 o 
  -4   3  23      208.52      266.90     63.43 o 
  -3   3  23       20.56       20.86     60.96 o 
  -2   3  23      257.22      219.61     63.03 o 
  -1   3  23      892.24      870.42     66.49 o 
   0   3  23        0.25       16.46     60.85 o 
   1   3  23      129.89      243.99     70.69 o 
   2   3  23      128.57      108.09     66.20 o 
   3   3  23      430.06      417.36     78.59 o 
   4   3  23      485.50      490.37    111.58 o 
   5   3  23       18.37       29.16     93.88 o 
   6   3  23      755.66      846.47    105.16 o 
   7   3  23       91.08      129.17     91.33 o 
  -8   4  23       47.75       62.22     88.33 o 
  -7   4  23      270.43      278.35     77.61 o 
  -6   4  23        8.66       43.59     99.16 o 
  -5   4  23      160.01      185.04     64.16 o 
  -4   4  23      372.22      425.65     65.82 o 
  -3   4  23       32.85       41.48     62.13 o 
  -2   4  23      504.16      523.45     54.81 o 
  -1   4  23       65.78       54.81     62.24 o 
   0   4  23       10.10       42.90     61.79 o 
   1   4  23       32.33       25.29     79.99 o 
   2   4  23       10.60       -3.48     78.60 o 
   3   4  23      146.25      191.75     77.38 o 
   4   4  23      335.48      409.85    100.89 o 
   5   4  23      119.98      160.38     97.61 o 
   6   4  23       28.92        1.83    141.23 o 
   7   4  23      120.01       82.82    143.38 o 
  -7   5  23      176.29      155.35     78.30 o 
  -6   5  23      424.07      485.08     80.83 o 
  -5   5  23      424.33      483.24     79.67 o 
  -4   5  23      106.76      128.98     74.47 o 
  -3   5  23       37.62      126.44     81.27 o 
  -2   5  23      188.43      143.77     63.39 o 
  -1   5  23       85.56       81.57     53.49 o 
   0   5  23      502.26      647.16     62.13 o 
   1   5  23       63.05       89.41     65.80 o 
   2   5  23       40.84       66.94     66.62 o 
   3   5  23       16.63       21.45     89.66 o 
   4   5  23       10.46       53.57     99.10 o 
   5   5  23      321.23      333.85    102.61 o 
   6   5  23       64.74        0.05    104.99 o 
   7   5  23      261.64      263.71    110.28 o 
  -7   6  23       14.97       60.64     79.90 o 
  -6   6  23      180.54      197.76     80.00 o 
  -5   6  23      119.22      121.05     78.42 o 
  -4   6  23      132.34      140.26     89.42 o 
  -3   6  23      241.78      382.69     89.92 o 
  -2   6  23       31.86       87.82     87.16 o 
  -1   6  23      994.90     1051.97     79.16 o 
   0   6  23       18.69      -16.33     71.87 o 
   1   6  23      208.76      192.72     87.40 o 
   2   6  23      125.69      106.16     86.69 o 
   3   6  23      134.01      107.60     90.86 o 
   4   6  23       37.97       75.60     96.46 o 
   5   6  23      271.41      293.88    105.76 o 
   6   6  23        5.19        9.02    152.29 o 
  -6   7  23      168.48      114.49    113.81 o 
  -5   7  23       35.70       19.82    111.06 o 
  -4   7  23        9.57       98.94    108.24 o 
  -3   7  23      300.05      255.13    152.95 o 
  -2   7  23      240.97      281.14    146.80 o 
  -1   7  23      288.84      246.92     83.96 o 
   0   7  23     1061.34     1203.20     95.59 o 
   1   7  23       46.85       59.33     90.18 o 
   2   7  23       92.98      140.81     87.55 o 
   3   7  23      904.80      823.06     99.81 o 
   4   7  23       25.89       33.01    114.36 o 
   5   7  23       86.40       76.99    138.31 o 
   6   7  23        0.25       87.81    105.53 o 
  -6   8  23       36.44       52.61    117.02 o 
  -5   8  23      200.41       78.05    171.94 o 
  -4   8  23      135.78      114.96    174.06 o 
  -3   8  23      128.88      103.49    159.40 o 
  -2   8  23       81.12      132.27    146.35 o 
  -1   8  23       13.87       37.71     80.77 o 
   0   8  23      128.30      135.31     90.80 o 
   1   8  23       10.57       45.21     88.15 o 
   2   8  23      211.65      249.63    116.15 o 
   3   8  23       97.25       94.76     88.74 o 
   4   8  23      226.08      221.18    118.85 o 
   5   8  23       55.54      -15.89    138.74 o 
  -4   9  23       54.62       15.65    172.51 o 
  -2   9  23       10.00       -2.74    156.45 o 
  -1   9  23       73.58       40.55    160.75 o 
   0   9  23       41.15       11.90    103.33 o 
   1   9  23       28.32       25.14     89.67 o 
   2   9  23        1.25       16.76    117.61 o 
   3   9  23      126.91       54.11    133.28 o 
   4   9  23       17.20       39.52    137.97 o 
  -3  10  23      198.61      171.40    186.16 o 
  -2  10  23       19.01       37.29    177.60 o 
  -1  10  23      157.87      141.03    173.85 o 
   0  10  23        3.17        4.03     87.17 o 
   1  10  23        4.05        7.31     92.08 o 
   2  10  23       44.29      144.42    128.56 o 
   3  10  23      206.55      135.59    117.98 o 
  -1  11  23       50.86       32.07    183.08 o 
   0  11  23      166.12      139.19     96.59 o 
   1  11  23        9.34       38.07    101.17 o 
  -7   0  24        3.15       41.29     99.41 o 
  -6   0  24       96.05       81.82    102.49 o 
  -5   0  24        0.67      -36.89    162.37 o 
  -4   0  24      627.80      602.67    109.10 o 
  -3   0  24        1.11       27.74    154.40 o 
  -2   0  24     4663.83     4859.36    194.68 o 
  -1   0  24        7.95       44.58    105.04 o 
   0   0  24      738.81      783.34    109.49 o 
   1   0  24      340.88      463.20    104.70 o 
   2   0  24      422.93      309.58     96.38 o 
   3   0  24      394.52      577.51     97.87 o 
   4   0  24      396.31      469.57     93.16 o 
   5   0  24      168.49      240.08    137.89 o 
   6   0  24       10.46       78.70    133.71 o 
  -7   1  24       44.33       36.85     71.16 o 
  -6   1  24       10.23       22.44     70.57 o 
  -5   1  24      861.83     1034.22     80.62 o 
  -4   1  24       49.42       51.91     73.15 o 
  -3   1  24      476.47      697.01     79.05 o 
  -2   1  24      317.12      233.42     77.28 o 
  -1   1  24        6.52        7.70     73.44 o 
   0   1  24       15.45        6.09     82.79 o 
   1   1  24      493.08      751.83     75.95 o 
   2   1  24        5.98       -7.53     77.61 o 
   3   1  24      857.37      882.87     71.82 o 
   4   1  24       65.74       36.45     75.79 o 
   5   1  24       19.50      -15.21     96.27 o 
   6   1  24      375.04      338.43    100.54 o 
   7   1  24        2.59       25.87     98.18 o 
  -7   2  24       18.31        6.57    102.01 o 
  -6   2  24       13.98       23.12     81.41 o 
  -5   2  24        8.00      -12.43     72.35 o 
  -4   2  24       15.02       51.47     72.58 o 
  -3   2  24       27.78       50.87     87.02 o 
  -2   2  24      514.20      612.04     78.24 o 
  -1   2  24      382.55      404.05     75.38 o 
   0   2  24       32.45       41.62     71.59 o 
   1   2  24        0.06      -11.89    142.76 o 
   2   2  24       74.26       52.67     68.41 o 
   3   2  24       75.27      128.17     65.60 o 
   4   2  24       76.08      174.86     98.19 o 
   5   2  24       28.86       77.88     96.07 o 
   6   2  24       52.31       50.57     99.85 o 
   7   2  24        0.28       23.71     96.63 o 
  -7   3  24        1.34       30.77     71.06 o 
  -6   3  24      194.92      209.93     66.08 o 
  -5   3  24        8.96       -3.57     63.26 o 
  -4   3  24      319.97      337.62     65.55 o 
  -3   3  24        0.28        8.90     77.92 o 
  -2   3  24        3.85        7.80     68.30 o 
  -1   3  24      112.07      135.43     63.40 o 
   0   3  24        8.30       56.44     69.06 o 
   1   3  24       36.80       25.85     80.91 o 
   2   3  24      240.73      227.54     68.67 o 
   3   3  24       18.67       54.67     78.39 o 
   4   3  24       43.51        7.26    142.77 o 
   5   3  24      117.88       93.65     98.01 o 
   6   3  24        0.14       46.45     99.08 o 
   7   3  24       94.90      170.67    148.73 o 
  -7   4  24        0.14       -1.22     79.09 o 
  -6   4  24       72.43       81.99     76.86 o 
  -5   4  24       26.49       26.52     65.09 o 
  -4   4  24       96.89       97.78     64.90 o 
  -3   4  24      298.52      258.14     65.29 o 
  -2   4  24      371.33      362.21     66.41 o 
  -1   4  24      202.78      272.88     65.43 o 
   0   4  24      281.08      276.40     64.95 o 
   1   4  24      140.26      109.82     83.89 o 
   2   4  24        4.40       80.61     81.15 o 
   3   4  24       65.43       36.81     79.13 o 
   4   4  24       27.61       36.94     99.16 o 
   5   4  24        3.19       29.78     98.40 o 
   6   4  24       13.56      -46.52    148.84 o 
  -6   5  24      124.08      112.47     79.37 o 
  -5   5  24      251.32      308.93     80.01 o 
  -4   5  24      156.09      161.68     76.34 o 
  -3   5  24       60.54       41.73     64.31 o 
  -2   5  24        6.64       -1.02     72.99 o 
  -1   5  24       23.31       16.11     69.01 o 
   0   5  24        2.05       14.34     72.08 o 
   1   5  24      186.54      196.12     67.79 o 
   2   5  24        2.44        6.56     66.96 o 
   3   5  24      503.92      508.21     82.85 o 
   4   5  24        6.59        4.08    101.22 o 
   5   5  24      135.89       82.83    105.52 o 
   6   5  24      177.55      219.33    115.81 o 
  -6   6  24       68.91       65.72     82.14 o 
  -5   6  24        6.46        1.73     78.57 o 
  -4   6  24       62.67       93.49     88.97 o 
  -3   6  24       34.97       18.21     87.98 o 
  -2   6  24      503.95      479.12     89.78 o 
  -1   6  24       11.45       -1.54     70.47 o 
   0   6  24      125.07      188.38     67.26 o 
   1   6  24       24.60       50.44     76.11 o 
   2   6  24       76.94       70.07     77.21 o 
   3   6  24        5.47       53.85     98.67 o 
   4   6  24       46.74       68.13    103.52 o 
   5   6  24       12.27       30.62    104.50 o 
   6   6  24       10.01      -30.80    157.99 o 
  -5   7  24       89.69      122.41    126.22 o 
  -4   7  24       30.99      124.04    114.28 o 
  -3   7  24      232.45      260.94    113.34 o 
  -1   7  24       80.78      142.48     71.91 o 
   0   7  24      323.89      401.11     74.53 o 
   1   7  24       80.38       71.26     90.28 o 
   2   7  24        1.35        6.53     89.38 o 
   3   7  24       15.07        3.81     93.80 o 
   4   7  24      107.21      100.11    117.96 o 
   5   7  24        9.87       33.08    107.07 o 
  -5   8  24        9.11       36.70    122.21 o 
  -4   8  24       19.68       49.32    167.90 o 
  -3   8  24      354.26      465.31    168.66 o 
  -2   8  24        0.76       -0.69    152.04 o 
  -1   8  24      704.68      868.87    160.94 o 
   0   8  24        2.42       25.56    146.38 o 
   1   8  24        1.50       29.55    111.92 o 
   2   8  24      184.82      210.10     91.85 o 
   3   8  24        1.37      -41.06    125.32 o 
   4   8  24       92.66      156.71    121.32 o 
  -3   9  24       30.93       42.39    165.68 o 
  -2   9  24        3.22       68.99    159.14 o 
  -1   9  24        3.74      -18.22    165.16 o 
   0   9  24      110.16      163.85     92.56 o 
   1   9  24      111.90       46.18    117.17 o 
   2   9  24      807.01      772.53    140.20 o 
   3   9  24       45.27       41.96    133.08 o 
  -1  10  24      332.60      448.34    180.32 o 
   0  10  24        0.76       31.52    114.79 o 
   1  10  24      234.44      112.27    123.38 o 
  -7   1  25        0.43       37.38     73.14 o 
  -6   1  25       14.13       10.08     82.47 o 
  -5   1  25       55.54       78.08     74.00 o 
  -4   1  25       91.95       46.87     74.87 o 
  -3   1  25      360.30      375.25     77.28 o 
  -2   1  25       44.39       18.48     75.31 o 
  -1   1  25      252.43      303.07     76.62 o 
   0   1  25       43.26        9.48     72.72 o 
   1   1  25       41.06       20.27     70.79 o 
   2   1  25        3.05       46.41     67.89 o 
   3   1  25        0.29       38.17     89.37 o 
   4   1  25       47.78        5.22    144.08 o 
   5   1  25      161.11      174.27    119.37 o 
   6   1  25        9.54       30.15    100.69 o 
  -7   2  25       58.46       59.51     73.98 o 
  -6   2  25      153.95      175.25     76.16 o 
  -5   2  25        1.70        9.30     87.15 o 
  -4   2  25      163.74      216.01     75.35 o 
  -3   2  25        6.85       40.31     74.48 o 
  -2   2  25      466.94      499.17     77.63 o 
  -1   2  25       31.25       24.04     74.56 o 
   0   2  25      288.32      378.28     75.89 o 
   1   2  25      375.71      355.77     73.51 o 
   2   2  25      147.43      209.54     70.95 o 
   3   2  25      601.95      613.92     71.92 o 
   4   2  25      107.53      143.86    102.17 o 
   5   2  25      281.40      355.02    107.25 o 
   6   2  25        4.52       -3.18    146.76 o 
  -6   3  25       43.60       54.58     74.49 o 
  -5   3  25       52.92       85.45     74.63 o 
  -4   3  25        0.87       16.44    108.50 o 
  -3   3  25      634.74      737.91     82.18 o 
  -2   3  25       83.46       20.68     74.13 o 
  -1   3  25      312.18      381.89     76.78 o 
   0   3  25      454.83      451.20     76.22 o 
   1   3  25        0.25       45.94     70.56 o 
   2   3  25       46.91      113.71     68.40 o 
   3   3  25      138.49      162.71     81.63 o 
   4   3  25       12.14       67.30    102.42 o 
   5   3  25      126.60       84.34    101.91 o 
   6   3  25       65.72       48.08    101.82 o 
  -6   4  25      211.01      197.94     81.22 o 
  -5   4  25       13.68       13.13     66.80 o 
  -4   4  25       63.40       32.98     65.01 o 
  -3   4  25       46.35       41.38     64.99 o 
  -2   4  25       98.75      160.29     65.33 o 
  -1   4  25      101.28      143.02     65.17 o 
   0   4  25      548.49      774.47     70.64 o 
   1   4  25       44.72       22.94    101.71 o 
   2   4  25        0.55       25.51    104.62 o 
   3   4  25       90.68      142.43     79.94 o 
   4   4  25       36.16       18.37    101.49 o 
   5   4  25      298.66      291.12    104.72 o 
   6   4  25      163.44      145.89    155.29 o 
  -6   5  25       14.69       41.85     93.74 o 
  -5   5  25       33.52       43.60     89.91 o 
  -4   5  25       22.20       35.24     77.28 o 
  -3   5  25       86.25      114.77     76.24 o 
  -2   5  25      129.51      167.87     67.31 o 
  -1   5  25       18.33        2.59     59.60 o 
   0   5  25       37.46       39.42     59.16 o 
   1   5  25      268.54      288.04     71.11 o 
   2   5  25      194.97      280.86     71.53 o 
   3   5  25       54.29      110.17     79.42 o 
   4   5  25       91.89      139.69    105.18 o 
   5   5  25        0.37      -37.99    108.00 o 
  -5   6  25       56.67       15.36     95.97 o 
  -4   6  25       18.75       13.09     92.49 o 
  -3   6  25        1.29       58.70     90.72 o 
  -2   6  25        1.36       94.74    113.94 o 
  -1   6  25      594.45      674.50     93.54 o 
   0   6  25       32.20       20.23     67.90 o 
   1   6  25      198.03      222.66     81.80 o 
   2   6  25      254.63      147.70     82.58 o 
   3   6  25       37.33       68.30    101.52 o 
   4   6  25      218.80      189.72    106.87 o 
   5   6  25        0.65       -0.78    108.77 o 
  -4   7  25      194.91      241.72     97.62 o 
  -3   7  25      107.35      151.89     94.30 o 
  -2   7  25      586.01      771.32    127.24 o 
  -1   7  25       80.55       63.52     89.95 o 
   0   7  25       67.37       88.06     67.49 o 
   1   7  25      148.30       59.57     79.85 o 
   2   7  25      205.90      274.03     82.88 o 
   3   7  25       10.69      132.30    162.05 o 
   4   7  25       22.48       30.82    105.55 o 
  -3   8  25        5.75      -29.84    159.16 o 
  -2   8  25      105.52       65.36    161.91 o 
  -1   8  25       42.92      136.31    152.82 o 
   0   8  25       77.28       83.56     78.17 o 
   1   8  25      299.09      200.16     94.38 o 
   2   8  25      239.24      165.46     94.10 o 
   3   8  25       36.76        9.97    127.78 o 
  -1   9  25        0.25       33.18    170.54 o 
   0   9  25        7.00       19.33     93.32 o 
   1   9  25        8.62       13.76    122.64 o 
  -6   0  26      317.16      408.92    114.28 o 
  -5   0  26       29.66       59.75    107.93 o 
  -4   0  26      503.78      577.55    114.92 o 
  -3   0  26       58.92       22.15    109.04 o 
  -2   0  26       19.05       46.59    107.42 o 
  -1   0  26      170.28      229.53    109.35 o 
   0   0  26      334.65      373.10    108.56 o 
   1   0  26      130.34      221.06    101.67 o 
   2   0  26      455.51      496.87    106.60 o 
   3   0  26      330.24      293.15    101.22 o 
   4   0  26      273.30      193.75    153.45 o 
   5   0  26      309.69      465.08    159.09 o 
  -6   1  26        4.39       23.55     77.86 o 
  -5   1  26        5.19      -10.21    105.74 o 
  -4   1  26      238.40      254.36     78.40 o 
  -3   1  26      541.79      719.92     82.90 o 
  -2   1  26       12.29       21.12     76.03 o 
  -1   1  26      561.46      682.69     81.15 o 
   0   1  26        3.34       25.53     74.42 o 
   1   1  26      106.61      122.35     73.23 o 
   2   1  26      514.48      638.49     77.15 o 
   3   1  26       30.46       24.79     68.52 o 
   4   1  26      102.30       76.40    105.56 o 
   5   1  26        2.06       31.06    103.85 o 
  -6   2  26       23.61       22.87     78.18 o 
  -5   2  26      108.00      158.08     77.92 o 
  -4   2  26       89.74      138.89     76.34 o 
  -3   2  26        1.56        3.29     90.94 o 
  -2   2  26      108.44       61.34     76.07 o 
  -1   2  26      240.13      202.64     77.05 o 
   0   2  26      115.90      140.59     74.19 o 
   1   2  26      155.75      214.83     73.62 o 
   2   2  26      170.37      153.95     73.42 o 
   3   2  26        0.68       21.80     82.97 o 
   4   2  26        0.31      -15.26    152.40 o 
   5   2  26      129.30      228.29    107.66 o 
  -5   3  26       73.03       81.99     77.41 o 
  -4   3  26        4.76       65.37    110.95 o 
  -3   3  26        1.66       58.49     89.73 o 
  -2   3  26       44.27       50.10     76.39 o 
  -1   3  26       31.73       17.96     74.96 o 
   0   3  26      147.55      195.07     76.00 o 
   1   3  26       65.13       19.40     71.01 o 
   2   3  26      114.54       95.41     83.99 o 
   3   3  26       24.07       12.87     83.42 o 
   4   3  26        0.83       39.52    106.42 o 
   5   3  26        4.48       50.88    155.77 o 
  -5   4  26       13.77       11.13     78.19 o 
  -4   4  26       87.82       56.09     77.55 o 
  -3   4  26      126.41      148.53     78.15 o 
  -2   4  26      253.11      243.64     78.18 o 
  -1   4  26        2.00       44.83     87.85 o 
   0   4  26       20.81       10.54     73.57 o 
   1   4  26        5.19        2.45     84.61 o 
   2   4  26       39.49       81.29    100.58 o 
   3   4  26       66.36       90.67    107.79 o 
   4   4  26      144.62      138.16    106.55 o 
   5   4  26       47.94       98.24    106.19 o 
  -5   5  26      130.87       51.80     83.00 o 
  -4   5  26        0.26        6.94     93.45 o 
  -3   5  26       49.49       56.89     78.53 o 
  -2   5  26       74.77       32.68     67.71 o 
  -1   5  26      406.02      354.07     76.94 o 
   0   5  26        7.61        7.91     62.79 o 
   1   5  26       54.54       66.88     70.04 o 
   2   5  26      291.38      301.43     77.94 o 
   3   5  26       32.23        9.32    155.85 o 
   4   5  26       24.10       32.04    107.15 o 
  -4   6  26      131.67      162.78     97.82 o 
  -3   6  26       82.02       78.71     92.52 o 
  -2   6  26        9.28       72.29     90.86 o 
  -1   6  26       61.83       87.29     89.80 o 
   0   6  26       40.00       79.25     68.98 o 
   1   6  26      144.03       73.15     80.19 o 
   2   6  26       44.58       57.19     81.59 o 
   3   6  26       47.49       78.61    106.81 o 
  -3   7  26       11.58       55.07     97.93 o 
  -2   7  26       48.84       52.05     95.94 o 
  -1   7  26        4.78       75.11    109.89 o 
   0   7  26        0.91       32.41     71.04 o 
   1   7  26        5.28       52.11     80.80 o 
   2   7  26       46.89       78.13     84.17 o 
  -1   8  26       37.87      164.32     96.59 o 
   0   8  26      163.06      270.49    114.82 o 
  -5   1  27       63.03       90.48     93.33 o 
  -4   1  27       18.23       64.64     79.46 o 
  -3   1  27        0.30       -2.32     79.30 o 
  -2   1  27      130.22      146.98     79.22 o 
  -1   1  27       34.64       71.44     77.57 o 
   0   1  27       16.47       87.38     87.68 o 
   1   1  27        2.47       55.17     75.25 o 
   2   1  27      282.02      234.84     74.93 o 
   3   1  27       14.30       18.31     81.95 o 
   4   1  27       70.43      141.49    110.05 o 
  -4   2  27      149.53      104.88     81.27 o 
  -3   2  27       31.86       13.16     90.76 o 
  -2   2  27      209.03      199.02     79.53 o 
  -1   2  27      307.16      337.05     79.36 o 
   0   2  27      161.17      152.88     75.81 o 
   1   2  27       54.74       91.04     75.67 o 
   2   2  27       34.56       17.29     73.84 o 
   3   2  27        1.32      140.49    160.43 o 
   4   2  27        8.36       -0.27    108.51 o 
  -4   3  27      139.14      110.00     81.23 o 
  -3   3  27       14.99       12.87     80.59 o 
  -2   3  27      183.13      272.08     80.96 o 
  -1   3  27       47.74       76.26     78.84 o 
   0   3  27       54.60       44.52     77.88 o 
   1   3  27        1.18       30.57     87.92 o 
   2   3  27      524.66      535.30     92.61 o 
   3   3  27       40.03       30.42    112.49 o 
   4   3  27      604.52      712.51    122.06 o 
  -4   4  27      174.17      214.33     81.98 o 
  -3   4  27        2.20        8.85     79.70 o 
  -2   4  27       67.86       76.48     79.11 o 
  -1   4  27       38.56       41.90     79.02 o 
   0   4  27       25.71       21.74     75.73 o 
   1   4  27      315.63      377.73     92.22 o 
   2   4  27        2.29       39.76    112.01 o 
   3   4  27       37.89      107.95    111.51 o 
  -3   5  27        9.88       61.01     96.35 o 
  -2   5  27       17.83       79.43     91.90 o 
  -1   5  27      121.49      206.95     93.62 o 
   0   5  27       61.21      115.76     71.87 o 
   1   5  27        9.46       -7.41     84.75 o 
   2   5  27       23.27       74.79     83.99 o 
   3   5  27      113.77      123.14    111.54 o 
  -2   6  27        6.34        5.60    113.49 o 
  -1   6  27       97.75      123.88    119.69 o 
   0   6  27      114.23      168.40     84.88 o 
   1   6  27        3.86       49.00    130.35 o 
  -3   0  28      229.22      232.79    118.34 o 
  -2   0  28      141.34      177.65    117.26 o 
  -1   0  28       10.81      -15.21    110.73 o 
   0   0  28        0.38      -12.91    164.57 o 
   1   0  28      426.75      428.03    112.99 o 
   2   0  28        3.56      -14.19    107.23 o 
   3   0  28      417.88      682.17    173.08 o 
  -3   1  28        4.09       46.39     93.17 o 
  -2   1  28      325.37      338.77     84.13 o 
  -1   1  28        3.56       26.31     79.43 o 
   0   1  28      496.04      569.36     83.46 o 
   1   1  28      189.62      153.39     78.62 o 
   2   1  28       55.70       64.41     77.19 o 
   3   1  28        3.73       10.05    104.56 o 
  -3   2  28       49.52       71.33     82.62 o 
  -2   2  28        0.36      -12.22     81.09 o 
  -1   2  28        0.92       -1.05     79.98 o 
   0   2  28       16.09       34.22    109.61 o 
   1   2  28        4.84       15.22    110.76 o 
   2   2  28       10.46       -5.95     91.26 o 
  -2   3  28        0.01        2.50     83.16 o 
  -1   3  28      144.32      159.24     82.02 o 
   0   3  28        0.12       29.36     80.61 o 
   1   3  28      171.63      153.31     79.06 o 
   2   3  28       28.45       82.65     92.74 o 
  -2   4  28        1.15       52.72     93.56 o 
  -1   4  28       52.11        6.54     81.15 o 
   0   4  28       25.41       10.65     92.61 o 
   1   4  28       37.01      113.39     92.49 o 
